# Supplementary material for: The Ebola virus VP40 matrix layer undergoes endosomal disassembly essential for membrane fusion
Source: EMBO J. 2023 Apr 21;42(11):e113578. doi: 10.15252/embj.2023113578 (PMC10233383; doi:10.15252/embj.2023113578)
Supplement: Supplementary file 3 — Table EV1 [file EMBJ-42-e113578-s013.xlsx]

## Sheet: uM_table
values in [µM]
lipid species	Complete VLPs	Complete VLPs	Complete VLPs
PC O-30:2	0.00309195	0.00444865	0.000754506
PC O-30:1	0.0171762	0.0130074	0.0172085
PC O-30:0	0.103852	0.0423538	0.0392589
PC 30:2	0.00213338	0.000764587	0.000224108
PC 30:1	0.0419678	0.0359284	0.0160617
PC 30:0	0.545084	0.273061	0.215859
PC O-32:2	0.0589622	0.0384745	0.0341987
PC O-32:1	0.368146	0.293076	0.20045
PC O-32:0	0.742391	0.41704	0.336405
PC 32:3	0.00291328	0.00185203	0.000901177
PC 32:2	0.0394357	0.0236661	0.0330751
PC 32:1	0.898737	0.542894	0.432054
PC 32:0	1.05503	0.666231	0.47917
PC O-34:3	0.0197376	0.0119491	0.00963512
PC O-34:2	0.246924	0.147022	0.135245
PC O-34:1	1.28276	0.754417	0.591095
PC O-34:0	0.455978	0.314562	0.212404
PC 34:3	0.00976298	0.0454958	0.017269
PC 34:2	0.277098	0.238296	0.14784
PC 34:1	3.82067	2.41908	1.79188
PC 34:0	0.236545	0.161888	0.11829
PC O-36:6	0.0209004	0.0135412	0.00942452
PC O-36:5	0.01778	0.017698	0.015884
PC O-36:4	0.0382795	0.00894065	0.0159832
PC O-36:3	0.0632764	0.0423222	0.036069
PC O-36:2	0.248977	0.145263	0.137156
PC O-36:1	0.433963	0.25917	0.204862
PC O-36:0	0.0779262	0.0446334	0.0419009
PC 36:6	0.00142966	0.0190293	0.00709431
PC 36:5	0.0171264	0.0436201	0.0258667
PC 36:4	0.0655422	0.0747877	0.0535253
PC 36:3	0.0900042	0.0413942	0.0470836
PC 36:2	0.529974	0.312732	0.258908
PC 36:1	0.722929	0.411146	0.362723
PC 36:0	0.0292942	0.02263	0.0190169
PC O-38:6	0.0378324	0.0210535	0.0205664
PC O-38:5	0.0323539	0.0215334	0.0157887
PC O-38:4	0.0253633	0.0140552	0.0123132
PC O-38:3	0.0286065	0.0192001	0.00716466
PC O-38:2	0.0478988	0.0186431	0.0234566
PC O-38:1	0.0629085	0.0323243	0.0224157
PC 38:7	0.0213467	0.0113658	0.0105581
PC 38:6	0.0547594	0.0365394	0.0338593
PC 38:5	0.0781651	0.043335	0.0505278
PC 38:4	0.096279	0.058453	0.0513912
PC 38:3	0.0619924	0.0381648	0.0346386
PC 38:2	0.0658868	0.022014	0.0275609
PC 38:1	0.0238357	0.015651	0.01057
PC 38:0	0.0208123	0.00846551	0.00609448
PC O-40:1	0.0131675	0.00657203	0.0127138
PC 40:7	0.0265855	0.00470273	0.00714695
PC 40:6	0.0776184	0.0350531	0.0304723
PC 40:5	0.0514849	0.0327254	0.0278469
PC 40:4	0.0128572	0.00627078	0.00256841
SM 34:2;2	0.189135	0.0964269	0.0946198
SM 34:1;2	2.74697	1.44887	1.29755
SM 34:0;2	0.247052	0.153131	0.155763
SM 36:2;2	0.114527	0.0652759	0.0432067
SM 36:1;2	0.470546	0.278092	0.202079
SM 36:0;2	0.0202122	0.0157022	0.0451405
SM 38:2;2	0.0421189	0	0.0043183
SM 38:1;2	0.0386612	0.0797678	0.0281533
SM 38:0;2	0	0	0.00949035
SM 40:2;2	0.0757739	0.0470319	0.0220381
SM 40:1;2	0.216336	0.116272	0.122989
SM 40:0;2	0	0	0
SM 42:3;2	0.083569	0.0297169	0.039968
SM 42:2;2	0.515516	0.300126	0.249969
SM 42:1;2	0.249577	0.164657	0.153232
SM 42:0;2	0.015282	0.0115372	0.00486922
LPC 14:1	0.0189225	0.00323668	0.00664295
LPC 14:0	0.0287198	0	0.00867691
LPC 16:1	0.268705	0.0169459	0.0960945
LPC 16:0	0.152757	0.0944919	0.103134
LPC 18:3	0	0.00436232	0
LPC 18:2	0.0248064	0.0151872	0.0149506
LPC 18:1	0.301577	0.111098	0.137563
LPC 18:0	0.291553	0.0621918	0.120688
LPC 20:6	0.0263017	0.0116695	0.020093
LPC 20:5	0.01725	0.00514358	0.00912608
LPC 20:4	0.0254764	0.00706845	0.0112086
LPC 20:3	0.0227346	0.00479537	0.0057235
LPC 20:2	0.0278326	0.00710343	0.0116838
LPC 20:1	0.359695	0.0835806	0.1372
LPC 20:0	0.0338657	0	0.0280132
LPC 22:6	0	0.00931932	0.0155831
LPC 22:5	0.0272089	0.0121791	0.0120602
LPC 22:4	0.0316528	0.00693249	0.0069067
LPC 22:3	0.0492583	0.0144831	0.0328252
LPC 22:2	0	0.00618874	0.00693992
LPC 22:1	0.0317306	0.00692102	0.010607
PE 32:2	0.0110738	0.000914111	0.00399501
PE 32:1	0.0652642	0.0321627	0.0341879
PE O-34:3	0.00843422	0.00574093	0.00884938
PE O-34:2	0.0967997	0.0509675	0.0586813
PE O-34:1	0.107671	0.0771538	0.0492185
PE 34:2	0.152456	0.126132	0.0758482
PE 34:1	0.45465	0.29342	0.209931
PE O-36:6	0.0119237	0.0143124	0.00866842
PE O-36:5	0.038928	0.0220488	0.02099
PE O-36:4	0.0299925	0.0251773	0.0175656
PE O-36:3	0.053734	0.0224487	0.0292389
PE O-36:2	0.13569	0.0967571	0.0594722
PE O-36:1	0.137904	0.104543	0.070541
PE 36:5	0.0142048	0.0206172	0.00872137
PE 36:4	0.0443691	0.0456218	0.0306455
PE 36:3	0.0575246	0.0448465	0.0329537
PE 36:2	0.681579	0.445987	0.309534
PE 36:1	0.338868	0.246547	0.17305
PE 36:0	0.0432045	0.0269992	0.0444574
PE O-38:6	0.0871632	0.0579473	0.0413818
PE O-38:5	0.0708615	0.0344592	0.0276501
PE O-38:4	0.0607451	0.0360824	0.031394
PE O-38:3	0.0194868	0.0227352	0.0102448
PE O-38:2	0.0382506	0.0325409	0.0222799
PE O-38:1	0.031795	0.0263183	0.0199777
PE O-38:0	0.00374737	0.00532118	0.00562577
PE 38:6	0.030808	0.0238197	0.0261668
PE 38:5	0.0683855	0.0523492	0.0319765
PE 38:4	0.137789	0.0851679	0.0538266
PE 38:3	0.0626711	0.0315096	0.0304794
PE 38:2	0.0480815	0.0252184	0.0200645
PE 38:1	0.0410292	0.0249684	0.0192498
PE 38:0	0.0363865	0.0248485	0.0189763
PE O-40:6	0.038317	0.0387903	0.0190853
PE O-40:5	0.0169029	0.0207051	0.0101991
PE O-40:4	0.0144517	0.0120864	0.00586638
PE O-40:3	0.015104	0.0150403	0.0103821
PE O-40:2	0.0130864	0.0121697	0.00758157
PE O-40:1	0.0118226	0.0175121	0.00755645
PE 40:7	0.0260546	0.0212124	0.0160737
PE 40:6	0.0694844	0.0372828	0.0219227
PE 40:5	0.0352613	0.0300859	0.0164569
PE 40:4	0.0133895	0.0204416	0.0104796
PE 40:3	0.00776521	0.0063547	0.00619868
PS 32:3	0	0.00178738	0.00493952
PS 32:2	0.0329336	0.010899	0.0305258
PS 32:1	0.0671308	0.0481234	0.0302905
PS O-34:2	0.0156898	0.0126356	0
PS O-34:1	0.0671174	0.0289088	0.0270338
PS 34:2	0.0532799	0.0402403	0.0344685
PS 34:1	0.821217	0.467636	0.343624
PS 34:0	0.00331518	0.00286622	0.00968729
PS O-36:2	0.0524633	0.0224895	0.0237348
PS O-36:1	0.226865	0.130745	0.0912551
PS 36:4	0.0406772	0	0
PS 36:3	0.0456607	0.0216282	0.0154277
PS 36:2	0.50137	0.214014	0.184877
PS 36:1	1.79229	1.03914	0.759124
PS 36:0	0	0	0
PS O-38:3	0.00693442	0.00693596	0
PS O-38:2	0.0532189	0.0106453	0.0124336
PS O-38:1	0.0702699	0.0234738	0.0339824
PS 38:7	0.000605515	0.00699133	0
PS 38:6	0	0.00875131	0
PS 38:5	0.0255685	0.0187057	0.0131414
PS 38:4	0.0952725	0.038013	0.0390488
PS 38:3	0.102631	0.0482048	0.0270407
PS 38:2	0.115445	0.0762155	0.0487105
PS 38:1	0.0793554	0.073593	0.0563571
PS 38:0	0.0183083	0.000943817	0.00386993
PS O-40:2	0.0259478	0.00957682	0.0200422
PS O-40:1	0.0244683	0.0102379	0.00813889
PS O-40:0	0.0248309	0.0106483	0.012766
PS 40:6	0.164104	0.111947	0.0727048
PS 40:5	0.141794	0.0536169	0.0724528
PS 40:4	0.0355991	0.0234353	0.0313043
PS 40:3	0.0252295	0.0163626	0.0104432
PS 40:1	0.050998	0.0214735	0.0210397
PS O-42:3	0	0	0.00749908
PS O-42:2	0.0332814	0.00428994	0.0106949
PS O-42:1	0.0180381	0.012229	0
PS O-42:0	0.0108339	0.0119718	0.00679697
PS 42:6	0.0148901	0.0201006	0.0237527
PS 42:5	0.0306406	0.00598841	0.0120992
PS 42:4	0.0151939	0	0.00134395
PS 42:2	0.0371906	0.0159804	0.00855131
PS 42:1	0.0229536	0.0112174	0.0144152
PI 32:1	0.0258621	0	0.0352645
PI 32:0	0	0	0.0198807
PI 34:2	0.0566143	0.0144132	0.0894531
PI 34:1	0.0943535	0.0408344	0.0607905
PI 34:0	0.0599885	0.00814376	0.0629046
PI O-36:3	0	0	0.0541045
PI O-36:2	0	0.00702997	0.0485937
PI O-36:1	0.0625747	0.0192604	0.0257078
PI 36:4	0.0170059	0.0089089	0.0286209
PI 36:3	0.0338478	0	0.0621349
PI 36:2	0.083497	0.048024	0.0316391
PI 36:1	0.1934	0.103117	0.136785
PI O-38:3	0.0391457	0.0220103	0.0262647
PI O-38:2	0.0352997	0.0123632	0
PI 38:5	0.0703448	0.0200099	0
PI 38:4	0.128928	0.0632807	0.0910439
PI 38:3	0.135	0.0637352	0.0676306
PI 38:2	0.0626298	0.0261336	0.0523223
PI O-40:4	0.0104527	0.0104575	0.0223852
PI O-40:3	0.0276776	0.00752969	0.023036
PI 40:6	0	0.0133399	0.0217384
PI 40:5	0	0.00770751	0.0227046
PI 40:4	0.0377586	0.00607708	0.0154584
PI 40:3	0	0.011413	0
PI 40:2	0	0.00742526	0
PG 30:1	0.00129597	0	0.00032957
PG 30:0	0	0.000361398	0
PG O-32:1	0.000377514	0.00153923	0
PG O-32:0	0.00143853	0.00276305	0.000429771
PG 32:2	0.00115847	0	0
PG 32:1	0.00344356	0.00397992	0.0021158
PG 32:0	0	0	0
PG O-34:2	0	0	0
PG O-34:1	0	0	0
PG O-34:0	0.00343704	0.00167074	0.00124512
PG 34:3	0.00148906	0.00245079	0.00348109
PG 34:2	0.0048576	0.00390316	0.00715942
PG 34:1	0.00827941	0.00684367	0.00492108
PG 34:0	0.00179351	0.000499545	0.000825804
PG O-36:2	0	0	0.000999573
PG O-36:1	0.00121488	0.00303693	0
PG 36:4	0	0	0.00137001
PG 36:3	0.00118928	0	0
PG 36:2	0.00277136	0.000290015	0.00351454
PG 36:1	0.00994354	0.0065686	0.00350747
PG 38:6	0	0	0
PG 38:5	0	0	0.00117022
PG 38:4	0	0	0
PG 38:3	0.00143042	0	0
PG 38:2	0.00254916	0.00142746	0.0021597
HexCer 34:1;2	0.349885	0.210391	0.193854
HexCer 36:1;2	0.102998	0.0559439	0.0505246
HexCer 38:1;2	0.0334743	0.0251294	0.0120838
HexCer 38:2;3	0.00319293	0.00576741	0.00282822
HexCer 40:2;2	0.0114241	0.00519067	0.00417958
HexCer 40:1;2	0.120602	0.0728223	0.0586068
HexCer 40:3;3	0.00794271	0.00601734	0.00365637
HexCer 40:2;3	0.0178272	0.0142665	0.00595401
HexCer 40:1;3	0	0.00156467	0.00157734
HexCer 42:3;2	0.00108129	0.00790836	0.000366977
HexCer 42:2;2	0.0876077	0.0542119	0.0457255
HexCer 42:1;2	0.151936	0.0846939	0.0698888
HexCer 42:3;3	0.000887991	0.00568502	0.000702115
HexCer 42:2;3	0.00506097	0.000698261	0.000905275
HexCer 42:1;3	0.00506923	0.00209372	0.00401303
Hex2Cer 34:1;2	0.0506483	0.0331782	0.0352113
Hex2Cer 36:1;2	0.0150498	0.0123332	0.0204166
Hex2Cer 36:1;3	0.0127344	0	0.0213043
Hex2Cer 38:1;2	0	0.00990133	0
Hex2Cer 38:2;3	0.0110865	0.0075009	0.0132568
Hex2Cer 40:1;2	0	0.00851167	0.0216002
Hex2Cer 40:2;3	0	0.0120173	0.0443255
Hex2Cer 40:1;3	0	0	0
Hex2Cer 42:2;2	0	0.00607977	0.0218961
Hex2Cer 42:1;2	0	0.00577826	0.00914573
Hex2Cer 42:2;3	0.0185228	0.0104225	0
Hex2Cer 42:1;3	0	0	0
Cer 34:1;2	0.167153	0.104075	0.0861765
Cer 36:1;2	0.0291551	0.0196149	0.0129756
Cer 38:1;2	0.00380149	0.00243795	0.00121985
Cer 40:2;2	0.00192434	0	0.000969083
Cer 40:1;2	0.0160067	0.00538293	0.00899851
Cer 40:2;3	0.0021625	0.000795906	0.000776765
Cer 42:2;2	0.0172721	0.00814974	0.0143372
Cer 42:1;2	0.0259377	0.0118879	0.0111955
PA 32:2	0.00278984	0.00227643	0.00153345
PA 32:1	0.0204488	0.0044407	0.00899297
PA 32:0	0.0138562	0.00630658	0.00801876
PA O-34:2	0.000779871	0	0
PA O-34:1	0.0215357	0.00635517	0.00636406
PA 34:3	0.00105444	0.000643495	0
PA 34:2	0.0121389	0.00150971	0.00194984
PA 34:1	0.080284	0.0463566	0.0323568
PA O-36:2	0.00366152	0.0015835	0.00046857
PA O-36:1	0.0158841	0.011041	0.00672983
PA 36:4	0.00626933	0	0
PA 36:3	0.0040525	0.000159617	7.85358e-06
PA 36:2	0.0321646	0.021121	0.0133898
PA 36:1	0.069388	0.0828441	0.0233861
PA 38:6	0.00267974	0.00321494	0.00181424
PA 38:5	0.00421059	0.00401054	0.00556269
PA 38:4	0.010263	0.00604115	0.00446975
PA 38:3	0.00943197	0.00531565	0.00426561
DAG 30:1	0	0	0
DAG 30:0	0	0	0
DAG 32:2	0.000331201	0.00584253	0.00050434
DAG 32:1	0	0	0
DAG 32:0	0	0	0
DAG 34:2	0	0	0
DAG 34:1	0.0247235	0.0018854	0.0120163
DAG 34:0	0.00490553	0	0
DAG 36:5	0.0167461	0.0144498	0.00127211
DAG 36:4	0.00957157	0.0068361	0.00749247
DAG 36:3	0	0	0
DAG 36:2	0	0.000247427	0
DAG 36:1	0.0232351	0.012503	0.013322
DAG 36:0	0.0274428	0.0115629	0.0229081
DAG 38:6	0.00304016	0.0034108	0.00655766
DAG 38:5	0.0149897	0.000545933	0
DAG 38:4	0.0176937	0.019037	0.00647081
DAG 38:3	0.0107956	0.00318447	0
DAG 38:2	0.00815574	0.00157011	0.00489164
DAG 38:1	0.0457334	0.0215654	0.0233659
DAG 40:6	0	0	0
DAG 40:5	0.0208259	0.00901448	0.0166108
DAG 40:4	0.0292596	0.0237342	0.0131979
DAG 40:3	0	0	0
DAG 40:2	0.00441336	0	0
DAG 40:1	0	0	0
DAG 40:0	0	0.00254935	0
Chol 14:1	0	0	0
Chol 14:0	0.0167029	0.00591537	0.0123879
Chol 15:0	0.00544918	0.000415301	0.00210598
Chol 16:2	0.00169242	0	0.00100933
Chol 16:1	0.0282761	0.0038986	0.0163059
Chol 16:0	0.0562998	0.0101915	0.0340393
Chol 17:1	0.00670251	0.0013568	0.00518843
Chol 17:0	0.00507055	0.000412246	0.0025085
Chol 18:3	0.0104687	0.00447414	0.00243083
Chol 18:2	0.0176982	0.00906734	0.00917433
Chol 18:1	0.0741585	0.040867	0.0454314
Chol 18:0	0.0109381	0.00362207	0.00456107
Chol 19:1	0.00311839	0.00314888	0.00162847
Chol 20:4	0.0251739	0.010525	0.0132141
Chol 20:3	0.0048593	0.00130297	0.00204885
Chol 20:2	0.00104183	0.00102611	0
Chol 20:1	0.00375141	0.00206867	0.00143058
Chol 22:6	0.0105074	0.00605281	0.00756049
Chol 22:5	0.00324463	0.00435426	0.00277036
TAG 44:0	9.64153e-06	0	0
TAG 44:1	0	0	0
TAG 45:0	0	0	0
TAG 46:0	0	0	0
TAG 46:1	0	0	0
TAG 46:2	0	0	0
TAG 47:0	0	0	0
TAG 47:1	0	0	0
TAG 48:0	0	0	0
TAG 48:1	0	0	0
TAG 48:2	0	0	0
TAG 48:3	0	0	0
TAG 49:0	0.00412083	0	0
TAG 49:1	0.00182293	0.000495493	0
TAG 49:2	0	0	0
TAG 50:0	0.00143393	0	0
TAG 50:1	0.0030396	0.00823904	0.0075913
TAG 50:2	0	0.0351206	0.0122712
TAG 50:3	0	0.0138197	0
TAG 51:0	5.25216e-05	0	0
TAG 51:1	0.00409543	0	0.000104919
TAG 51:2	0	0	0.000118055
TAG 51:3	0	0	0
TAG 52:0	0.00813527	0.00179041	0.00490634
TAG 52:1	0.00259696	0.00261205	0.0114097
TAG 52:2	0.0120263	0.0382425	0.0482823
TAG 52:3	0	0.0473921	0.0709377
TAG 52:4	0.000886877	0.085744	0.0548082
TAG 52:5	0.000708135	0.042581	0.0157443
TAG 53:0	0.00232251	0.00026434	0
TAG 53:1	0	0	0
TAG 53:2	0	0	0
TAG 53:3	0	0	0
TAG 54:0	0	0	0
TAG 54:1	0.00220204	0.000422045	0.00304486
TAG 54:2	0.00885748	0.0064312	0.00442712
TAG 54:3	0.0656611	0.0871429	0.0346123
TAG 54:4	0	0.0565133	0.0700742
TAG 54:5	0	0.0987661	0.0858704
TAG 54:6	0	0.0436316	0.0301823
TAG 55:1	0	0.000691722	0
TAG 55:2	0.00173235	0.000740502	0
TAG 55:3	0.00088492	0	0
TAG 56:0	0.00139637	0	0
TAG 56:1	0	0.0023805	0.0021987
TAG 56:2	0	0	0
TAG 56:3	0.00420133	0.000626197	0.000953299
TAG 56:4	0	0	0
TAG 56:5	8.77527e-05	0.000434939	9.65257e-05
TAG 56:6	0.00148676	0	0
TAG 56:7	0	0	0
TAG 58:1	0.00257268	0.000909061	0.000291348
TAG 58:2	0	0.00257715	0.000757748
TAG 58:3	0.00128586	0	0
TAG 58:4	0	0	0
TAG 58:5	0.00101352	0	0
TAG 58:6	0	0	0
TAG 58:7	0	0	0
TAG 58:8	0.00542302	0.00672124	0.00366839
TAG 58:9	0.000962657	0.000854703	0
TAG 59:3	0	0	0
TAG 59:4	0.00133417	0	0
TAG 60:0	0	0	0
TAG 60:1	0	0	0
TAG 60:2	0	0	0.000130749
TAG 60:3	0	0	0
TAG 60:4	0.00121617	0.000762888	0
TAG 60:5	0.00090379	0.0013195	0.000694603
TAG 60:7	0	0	0
Chol	21.1112	12.092	10.776
