# Supplementary material for: The Ebola virus VP40 matrix layer undergoes endosomal disassembly essential for membrane fusion
Source: EMBO J. 2023 Apr 21;42(11):e113578. doi: 10.15252/embj.2023113578 (PMC10233383; doi:10.15252/embj.2023113578)
Supplement: Supplementary file 4 — Table EV2 [file EMBJ-42-e113578-s004.xlsx]

## Sheet: Sciex Qtrap6500+ settings
Lipidclass	Scan Type	Polarity	Scan Mode	Ion Source	# Scans to Sum	Precursor Of	Resolution Q1	Resolution Q3	Scan Rate	Intensity Thres.	Settling Time	MR Pause	MCA	Center/Width	Step Size	Start (Da)	Stop (Da)	CUR:	IS:	GS1:	GS2:	IHT:	CAD:	DP	EP	CE	CXP
PC	Precursor Ion (Prec)	Positive	Profile	Nanospray	1	184.00 Da	High	Unit	200 Da/s	0.00 cps	0.0000 msec	5.0070 msec	Yes	No	0.10 Da	644	880	20	0	0	0	60	Medium	100	12	32	13
SM	Precursor Ion (Prec)	Positive	Profile	Nanospray	1	184.00 Da	High	Unit	200 Da/s	0.00 cps	0.0000 msec	5.0070 msec	Yes	No	0.10 Da	644	880	20	0	0	0	60	Medium	100	12	32	13
PE	Neutral Loss (NL)	Positive	Profile	Nanospray	1	141.00 Da	Unit	Unit	200 Da/s	0.00 cps	0.0000 msec	5.0070 msec	Yes	No	0.10 Da	620	860	20	0	0	0	60	Medium	100	7	20	19
PS	Neutral Loss (NL)	Positive	Profile	Nanospray	1	185.00 Da	Unit	Unit	200 Da/s	0.00 cps	0.0000 msec	5.0070 msec	Yes	No	0.10 Da	670	910	20	0	0	0	60	Medium	100	7	20	19
PG	Neutral Loss (NL)	Positive	Profile	Nanospray	1	189.00 Da	Unit	Unit	200 Da/s	0.00 cps	0.0000 msec	5.0070 msec	Yes	No	0.10 Da	670	910	20	0	0	0	60	Medium	100	7	20	19
PI	Neutral Loss (NL)	Positive	Profile	Nanospray	1	277.00 Da	Unit	Unit	200 Da/s	0.00 cps	0.0000 msec	5.0070 msec	Yes	No	0.10 Da	800	950	20	0	0	0	60	Medium	100	11	30	25
PA	Neutral Loss (NL)	Positive	Profile	Nanospray	1	115.00 Da	Unit	Unit	200 Da/s	0.00 cps	0.0000 msec	5.0070 msec	Yes	No	0.10 Da	600	900	20	0	0	0	60	Medium	100	10	25	14
LPC	Precursor Ion (Prec)	Positive	Profile	Nanospray	1	184.00 Da	High	Unit	200 Da/s	0.00 cps	0.0000 msec	5.0070 msec	Yes	No	0.10 Da	450	580	20	0	0	0	60	Medium	100	7	35	10
Cer	Precursor Ion (Prec)	Positive	Profile	Nanospray	1	264.40 Da	High	Unit	200 Da/s	0.00 cps	0.0000 msec	5.0070 msec	Yes	No	0.10 Da	500	670	20	0	0	0	60	Medium	100	10	32	14
HexCer	Precursor Ion (Prec)	Positive	Profile	Nanospray	1	264.40 Da	High	Unit	200 Da/s	0.00 cps	0.0000 msec	5.0070 msec	Yes	No	0.10 Da	670	860	20	0	0	0	60	Medium	100	10	44	14
Cer	Precursor Ion (Prec)	Positive	Profile	Nanospray	1	369.00 Da	High	Unit	200 Da/s	0.00 cps	0.0000 msec	5.0070 msec	Yes	No	0.10 Da	500	800	20	0	0	0	60	Medium	100	10	15	14
Hex2Cer	Neutral Loss (NL)	Positive	Profile	Nanospray	1	342.40 Da	Unit	Unit	200 Da/s	0.00 cps	0.0000 msec	5.0070 msec	Yes	No	0.10 Da	830	1020	20	0	0	0	60	Medium	100	10	33	35
Diacylglycerols
FA 12:0	Neutral Loss (NL)	Positive	Profile	Nanospray	1	217.20 Da	Unit	Unit	200 Da/s	0.00 cps	50.0000 msec	5.0070 msec	Yes	No	0.10 Da	500	750	20	0	0	0	60	Medium	100	7	25	14
FA 14:0	Neutral Loss (NL)	Positive	Profile	Nanospray	1	245.20 Da	Unit	Unit	200 Da/s	0.00 cps	50.0000 msec	5.0070 msec	Yes	No	0.10 Da	500	750	20	0	0	0	60	Medium	100	7	25	14
FA 15:0	Neutral Loss (NL)	Positive	Profile	Nanospray	1	259.20 Da	Unit	Unit	200 Da/s	0.00 cps	50.0000 msec	5.0070 msec	Yes	No	0.10 Da	500	750	20	0	0	0	60	Medium	100	7	25	14
FA 16:1	Neutral Loss (NL)	Positive	Profile	Nanospray	1	271.20 Da	Unit	Unit	200 Da/s	0.00 cps	50.0000 msec	5.0070 msec	Yes	No	0.10 Da	500	750	20	0	0	0	60	Medium	100	7	25	14
FA 16:0	Neutral Loss (NL)	Positive	Profile	Nanospray	1	273.20 Da	Unit	Unit	200 Da/s	0.00 cps	50.0000 msec	5.0070 msec	Yes	No	0.10 Da	500	750	20	0	0	0	60	Medium	100	7	25	14
FA 17:1	Neutral Loss (NL)	Positive	Profile	Nanospray	1	285.20 Da	Unit	Unit	200 Da/s	0.00 cps	50.0000 msec	5.0070 msec	Yes	No	0.10 Da	500	750	20	0	0	0	60	Medium	100	7	25	14
FA 17:0	Neutral Loss (NL)	Positive	Profile	Nanospray	1	287.20 Da	Unit	Unit	200 Da/s	0.00 cps	50.0000 msec	5.0070 msec	Yes	No	0.10 Da	500	750	20	0	0	0	60	Medium	100	7	25	14
FA 18:3	Neutral Loss (NL)	Positive	Profile	Nanospray	1	295.20 Da	Unit	Unit	200 Da/s	0.00 cps	50.0000 msec	5.0070 msec	Yes	No	0.10 Da	500	750	20	0	0	0	60	Medium	100	7	25	14
FA 18:2	Neutral Loss (NL)	Positive	Profile	Nanospray	1	297.20 Da	Unit	Unit	200 Da/s	0.00 cps	50.0000 msec	5.0070 msec	Yes	No	0.10 Da	500	750	20	0	0	0	60	Medium	100	7	25	14
FA 18:1	Neutral Loss (NL)	Positive	Profile	Nanospray	1	299.20 Da	Unit	Unit	200 Da/s	0.00 cps	50.0000 msec	5.0070 msec	Yes	No	0.10 Da	500	750	20	0	0	0	60	Medium	100	7	25	14
FA 18:0	Neutral Loss (NL)	Positive	Profile	Nanospray	1	301.20 Da	Unit	Unit	200 Da/s	0.00 cps	50.0000 msec	5.0070 msec	Yes	No	0.10 Da	500	750	20	0	0	0	60	Medium	100	7	25	14
FA 19:0	Neutral Loss (NL)	Positive	Profile	Nanospray	1	315.20 Da	Unit	Unit	200 Da/s	0.00 cps	50.0000 msec	5.0070 msec	Yes	No	0.10 Da	500	750	20	0	0	0	60	Medium	100	7	25	14
FA 20:5	Neutral Loss (NL)	Positive	Profile	Nanospray	1	319.20 Da	Unit	Unit	200 Da/s	0.00 cps	50.0000 msec	5.0070 msec	Yes	No	0.10 Da	500	750	20	0	0	0	60	Medium	100	7	25	14
FA 20:4	Neutral Loss (NL)	Positive	Profile	Nanospray	1	321.20 Da	Unit	Unit	200 Da/s	0.00 cps	50.0000 msec	5.0070 msec	Yes	No	0.10 Da	500	750	20	0	0	0	60	Medium	100	7	25	14
FA 20:2	Neutral Loss (NL)	Positive	Profile	Nanospray	1	325.20 Da	Unit	Unit	200 Da/s	0.00 cps	50.0000 msec	5.0070 msec	Yes	No	0.10 Da	500	750	20	0	0	0	60	Medium	100	7	25	14
FA 20:1	Neutral Loss (NL)	Positive	Profile	Nanospray	1	327.20 Da	Unit	Unit	200 Da/s	0.00 cps	50.0000 msec	5.0070 msec	Yes	No	0.10 Da	500	750	20	0	0	0	60	Medium	100	7	25	14
FA 20:0	Neutral Loss (NL)	Positive	Profile	Nanospray	1	329.20 Da	Unit	Unit	200 Da/s	0.00 cps	50.0000 msec	5.0070 msec	Yes	No	0.10 Da	500	750	20	0	0	0	60	Medium	100	7	25	14
FA 22:6	Neutral Loss (NL)	Positive	Profile	Nanospray	1	345.20 Da	Unit	Unit	200 Da/s	0.00 cps	50.0000 msec	5.0070 msec	Yes	No	0.10 Da	500	750	20	0	0	0	60	Medium	100	7	25	14
Triacylglycerols
FA 12:0	Neutral Loss (NL)	Positive	Profile	Nanospray	1	217.20 Da	Unit	Unit	200 Da/s	0.00 cps	50.0000 msec	5.0070 msec	Yes	No	0.10 Da	750	1000	20	0	0	0	60	Medium	100	7	40	14
FA 14:0	Neutral Loss (NL)	Positive	Profile	Nanospray	1	245.20 Da	Unit	Unit	200 Da/s	0.00 cps	50.0000 msec	5.0070 msec	Yes	No	0.10 Da	750	1000	20	0	0	0	60	Medium	100	7	40	14
FA 15:0	Neutral Loss (NL)	Positive	Profile	Nanospray	1	259.20 Da	Unit	Unit	200 Da/s	0.00 cps	50.0000 msec	5.0070 msec	Yes	No	0.10 Da	750	1000	20	0	0	0	60	Medium	100	7	40	14
FA 16:1	Neutral Loss (NL)	Positive	Profile	Nanospray	1	271.20 Da	Unit	Unit	200 Da/s	0.00 cps	50.0000 msec	5.0070 msec	Yes	No	0.10 Da	750	1000	20	0	0	0	60	Medium	100	7	40	14
FA 16:0	Neutral Loss (NL)	Positive	Profile	Nanospray	1	273.20 Da	Unit	Unit	200 Da/s	0.00 cps	50.0000 msec	5.0070 msec	Yes	No	0.10 Da	750	1000	20	0	0	0	60	Medium	100	7	40	14
FA 17:1	Neutral Loss (NL)	Positive	Profile	Nanospray	1	285.20 Da	Unit	Unit	200 Da/s	0.00 cps	50.0000 msec	5.0070 msec	Yes	No	0.10 Da	750	1000	20	0	0	0	60	Medium	100	7	40	14
FA 17:0	Neutral Loss (NL)	Positive	Profile	Nanospray	1	287.20 Da	Unit	Unit	200 Da/s	0.00 cps	50.0000 msec	5.0070 msec	Yes	No	0.10 Da	750	1000	20	0	0	0	60	Medium	100	7	40	14
FA 18:3	Neutral Loss (NL)	Positive	Profile	Nanospray	1	295.20 Da	Unit	Unit	200 Da/s	0.00 cps	50.0000 msec	5.0070 msec	Yes	No	0.10 Da	750	1000	20	0	0	0	60	Medium	100	7	40	14
FA 18:2	Neutral Loss (NL)	Positive	Profile	Nanospray	1	297.20 Da	Unit	Unit	200 Da/s	0.00 cps	50.0000 msec	5.0070 msec	Yes	No	0.10 Da	750	1000	20	0	0	0	60	Medium	100	7	40	14
FA 18:1	Neutral Loss (NL)	Positive	Profile	Nanospray	1	299.20 Da	Unit	Unit	200 Da/s	0.00 cps	50.0000 msec	5.0070 msec	Yes	No	0.10 Da	750	1000	20	0	0	0	60	Medium	100	7	40	14
FA 18:0	Neutral Loss (NL)	Positive	Profile	Nanospray	1	301.20 Da	Unit	Unit	200 Da/s	0.00 cps	50.0000 msec	5.0070 msec	Yes	No	0.10 Da	750	1000	20	0	0	0	60	Medium	100	7	40	14
FA 19:0	Neutral Loss (NL)	Positive	Profile	Nanospray	1	315.20 Da	Unit	Unit	200 Da/s	0.00 cps	50.0000 msec	5.0070 msec	Yes	No	0.10 Da	750	1000	20	0	0	0	60	Medium	100	7	40	14
FA 20:5	Neutral Loss (NL)	Positive	Profile	Nanospray	1	319.20 Da	Unit	Unit	200 Da/s	0.00 cps	50.0000 msec	5.0070 msec	Yes	No	0.10 Da	750	1000	20	0	0	0	60	Medium	100	7	40	14
FA 20:4	Neutral Loss (NL)	Positive	Profile	Nanospray	1	321.20 Da	Unit	Unit	200 Da/s	0.00 cps	50.0000 msec	5.0070 msec	Yes	No	0.10 Da	750	1000	20	0	0	0	60	Medium	100	7	40	14
FA 20:2	Neutral Loss (NL)	Positive	Profile	Nanospray	1	325.20 Da	Unit	Unit	200 Da/s	0.00 cps	50.0000 msec	5.0070 msec	Yes	No	0.10 Da	750	1000	20	0	0	0	60	Medium	100	7	40	14
FA 20:1	Neutral Loss (NL)	Positive	Profile	Nanospray	1	327.20 Da	Unit	Unit	200 Da/s	0.00 cps	50.0000 msec	5.0070 msec	Yes	No	0.10 Da	750	1000	20	0	0	0	60	Medium	100	7	40	14
FA 20:0	Neutral Loss (NL)	Positive	Profile	Nanospray	1	329.20 Da	Unit	Unit	200 Da/s	0.00 cps	50.0000 msec	5.0070 msec	Yes	No	0.10 Da	750	1000	20	0	0	0	60	Medium	100	7	40	14
FA 22:6	Neutral Loss (NL)	Positive	Profile	Nanospray	1	345.20 Da	Unit	Unit	200 Da/s	0.00 cps	50.0000 msec	5.0070 msec	Yes	No	0.10 Da	750	1000	20	0	0	0	60	Medium	100	7	40	14
Cholesterol, QTRAP5500 settings
Chol	Neutral Loss (NL)	Positive	Profile	Nanospray	1	77.00 Da	Unit	Unit	200 Da/s	0.00 cps	0.0000 msec	5.0070 msec	Yes	No	0.10 Da	442	480	20	0	0	0	60	Medium	50	10	12	14
