# Supplementary material for: The Ebola virus VP40 matrix layer undergoes endosomal disassembly essential for membrane fusion
Source: EMBO J. 2023 Apr 21;42(11):e113578. doi: 10.15252/embj.2023113578 (PMC10233383; doi:10.15252/embj.2023113578)
Supplement: Supplementary file 5 — Movie EV1 [file EMBJ-42-e113578-s003.zip]

Archive with 3 entries (2 files):
- Movie 1/
- Movie 1/Movie EV 1-legend.docx
- Movie 1/Movie EV1.mp4
