# Supplementary material for: The Ebola virus VP40 matrix layer undergoes endosomal disassembly essential for membrane fusion
Source: EMBO J. 2023 Apr 21;42(11):e113578. doi: 10.15252/embj.2023113578 (PMC10233383; doi:10.15252/embj.2023113578)
Supplement: Supplementary file 6 — Source Data for Expanded View and Appendix [file EMBJ-42-e113578-s006.zip]

Archive with 103 entries (55 files):
- SupplementaryFigures_SourceData/
- SupplementaryFigures_SourceData/AppendixFigureS1/
- SupplementaryFigures_SourceData/AppendixFigureS1/PanelA/
- SupplementaryFigures_SourceData/AppendixFigureS1/PanelA/AVG10_TS_07_bin3_bandpass1_2.png
- SupplementaryFigures_SourceData/AppendixFigureS1/PanelA/AVG10_TS_07_bin3_bandpass1_2.tif
- SupplementaryFigures_SourceData/AppendixFigureS1/PanelB/
- SupplementaryFigures_SourceData/AppendixFigureS1/PanelB/AVG10_TS_07_bin3_bandpass1.png
- SupplementaryFigures_SourceData/AppendixFigureS1/PanelB/AVG10_TS_07_bin3_bandpass1.tif
- SupplementaryFigures_SourceData/AppendixFigureS1/PanelD/
- SupplementaryFigures_SourceData/AppendixFigureS1/PanelD/AVG10_TS_02_bin3_bandpass1.png
- SupplementaryFigures_SourceData/AppendixFigureS1/PanelE/
- SupplementaryFigures_SourceData/AppendixFigureS1/PanelE/AVG10_TS_02_bin3_bandpass1_2.png
- SupplementaryFigures_SourceData/AppendixFigureS1/PanelG/
- SupplementaryFigures_SourceData/AppendixFigureS1/PanelG/AVG10_TS_04_bin3_bandpass1.png
- SupplementaryFigures_SourceData/AppendixFigureS1/PanelG/AVG10_TS_04_bin3_bandpass1.tif
- SupplementaryFigures_SourceData/AppendixFigureS1/PanelH/
- SupplementaryFigures_SourceData/AppendixFigureS1/PanelH/AVG10_TS_07_bin3_bandpass1.png
- SupplementaryFigures_SourceData/AppendixFigureS1/PanelH/AVG10_TS_07_bin3_bandpass1.tif
- SupplementaryFigures_SourceData/AppendixFigureS1/PanelI/
- SupplementaryFigures_SourceData/AppendixFigureS1/PanelI/AVG10_TS_04_bin3_bandpass1.png
- SupplementaryFigures_SourceData/AppendixFigureS1/PanelI/AVG10_TS_04_bin3_bandpass1.tif
- SupplementaryFigures_SourceData/AppendixFigureS1/PanelJ/
- SupplementaryFigures_SourceData/AppendixFigureS1/PanelJ/AVG10_TS_07_bin3_bandpass1_2.png
- SupplementaryFigures_SourceData/AppendixFigureS1/PanelJ/AVG10_TS_07_bin3_bandpass1_2.tif
- SupplementaryFigures_SourceData/AppendixFigureS2/
- SupplementaryFigures_SourceData/AppendixFigureS2/PanelA/
- SupplementaryFigures_SourceData/AppendixFigureS2/PanelA/AVG10_TS_14_binX_bandpass1.png
- SupplementaryFigures_SourceData/AppendixFigureS2/PanelA/AVG10_TS_14_binX_bandpass1.tif
- SupplementaryFigures_SourceData/AppendixFigureS2/PanelB/
- SupplementaryFigures_SourceData/AppendixFigureS2/PanelB/AVG10_TS_15_binX_bandpass1.png
- SupplementaryFigures_SourceData/AppendixFigureS2/PanelB/AVG10_TS_15_binX_bandpass1.tif
- SupplementaryFigures_SourceData/AppendixFigureS2/PanelC/
- SupplementaryFigures_SourceData/AppendixFigureS2/PanelC/AVG10_TS_15_binX_bandpass1_2.png
- SupplementaryFigures_SourceData/AppendixFigureS2/PanelC/AVG10_TS_15_binX_bandpass1_2.tif
- SupplementaryFigures_SourceData/AppendixFigureS3/
- SupplementaryFigures_SourceData/AppendixFigureS3/PanelA/
- SupplementaryFigures_SourceData/AppendixFigureS3/PanelA/VP40/
- SupplementaryFigures_SourceData/AppendixFigureS3/PanelA/VP40/AVG10_MMM10_TS02_bin3_bandpass1_100nm.png
- SupplementaryFigures_SourceData/AppendixFigureS3/PanelA/VP40-GP/
- SupplementaryFigures_SourceData/AppendixFigureS3/PanelA/VP40-GP/AVG10_TS01_bin3._bandpass1_100nmpng.png
- SupplementaryFigures_SourceData/AppendixFigureS3/PanelA/VP40-GP-NC/
- SupplementaryFigures_SourceData/AppendixFigureS3/PanelA/VP40-GP-NC/AVG10_TS_01_bin3_bandpass1_100nm.png
- SupplementaryFigures_SourceData/AppendixFigureS3/PanelA/VP40-GP-NC/AVG10_TS_01_bin3_bandpass1_100nm.tif
- SupplementaryFigures_SourceData/AppendixFigureS3/PanelB/
- SupplementaryFigures_SourceData/AppendixFigureS3/PanelB/VP40/
- SupplementaryFigures_SourceData/AppendixFigureS3/PanelB/VP40/AVG10_MMM10_TS02_bin3_bandpass1_top.png
- SupplementaryFigures_SourceData/AppendixFigureS3/PanelB/VP40-GP/
- SupplementaryFigures_SourceData/AppendixFigureS3/PanelB/VP40-GP/AVG10_TS01_bin1_bandpass2_50nm_top.png
- SupplementaryFigures_SourceData/AppendixFigureS3/PanelB/VP40-GP-NC/
- SupplementaryFigures_SourceData/AppendixFigureS3/PanelB/VP40-GP-NC/AVG10_TS_01_bin3_bandpass1_100nm_top.png
- SupplementaryFigures_SourceData/AppendixFigureS3/PanelB/VP40-GP-NC/AVG10_TS_01_bin3_bandpass1_100nm_top.tif
- SupplementaryFigures_SourceData/AppendixFigureS3/PanelC/
- SupplementaryFigures_SourceData/AppendixFigureS3/PanelC/VP40/
- SupplementaryFigures_SourceData/AppendixFigureS3/PanelC/VP40/AVG10_M5_TS02_bin3_bandpass1_100nm_2.png
- SupplementaryFigures_SourceData/AppendixFigureS3/PanelC/VP40-GP/
- SupplementaryFigures_SourceData/AppendixFigureS3/PanelC/VP40-GP/AVG10_TS05_bin3_bandpass1_100nm.png
- SupplementaryFigures_SourceData/AppendixFigureS3/PanelC/VP40-GP-NC/
- SupplementaryFigures_SourceData/AppendixFigureS3/PanelC/VP40-GP-NC/AVG10_TS_07_bin3_bandpass1_100nm.png
- SupplementaryFigures_SourceData/AppendixFigureS3/PanelC/VP40-GP-NC/AVG10_TS_07_bin3_bandpass1_100nm.tif
- SupplementaryFigures_SourceData/FigureEV1/
- SupplementaryFigures_SourceData/FigureEV1/PanelA/
- SupplementaryFigures_SourceData/FigureEV1/PanelA/AVG10_TS_02_bin3_50nm_overview2.png
- SupplementaryFigures_SourceData/FigureEV1/PanelA/AVG10_TS_02_bin3_50nm_overview2.tif
- SupplementaryFigures_SourceData/FigureEV1/PanelB/
- SupplementaryFigures_SourceData/FigureEV1/PanelB/AVG10_TS07_bin3_bandpass1_50nm_chol-crystals.png
- SupplementaryFigures_SourceData/FigureEV1/PanelB/AVG10_TS07_bin3_bandpass1_50nm_chol-crystals.tif
- SupplementaryFigures_SourceData/FigureEV1/PanelC/
- SupplementaryFigures_SourceData/FigureEV1/PanelC/AVG10_TS_02_bin3_100nm_overview.png
- SupplementaryFigures_SourceData/FigureEV1/PanelC/AVG10_TS_02_bin3_100nm_overview.tif
- SupplementaryFigures_SourceData/FigureEV1/PanelD/
- SupplementaryFigures_SourceData/FigureEV1/PanelD/AVG10_TS_02_bin3_20nm.png
- SupplementaryFigures_SourceData/FigureEV1/PanelE/
- SupplementaryFigures_SourceData/FigureEV1/PanelE/FFT of AVG10_TS_02_bin3.png
- SupplementaryFigures_SourceData/FigureEV2/
- SupplementaryFigures_SourceData/FigureEV2/PanelA/
- SupplementaryFigures_SourceData/FigureEV2/PanelA/AVG_TS_03o_200nm.png
- SupplementaryFigures_SourceData/FigureEV2/PanelB/
- SupplementaryFigures_SourceData/FigureEV2/PanelB/MAX10_TS_04o_bin1_bandpass1_overview.png
- SupplementaryFigures_SourceData/FigureEV2/PanelB/MAX10_TS_04o_bin1_bandpass1_overview.tif
- SupplementaryFigures_SourceData/FigureEV2/PanelC/
- SupplementaryFigures_SourceData/FigureEV2/PanelC/MAX17_TS_04o_bandpass1.png
- SupplementaryFigures_SourceData/FigureEV2/PanelD/
- SupplementaryFigures_SourceData/FigureEV2/PanelD/MAX10_TS_04o_bandpass1.png
- SupplementaryFigures_SourceData/FigureEV2/PanelD/MAX10_TS_04o_bandpass1_20nm.tif
- SupplementaryFigures_SourceData/FigureEV3/
- SupplementaryFigures_SourceData/FigureEV3/PanelA/
- SupplementaryFigures_SourceData/FigureEV3/PanelA/MMM7_stitched_gauss3_bin2.png
- SupplementaryFigures_SourceData/FigureEV3/PanelB/
- SupplementaryFigures_SourceData/FigureEV3/PanelB/AVG10_TS15o_bin3_bandpass1_100nm.png
- SupplementaryFigures_SourceData/FigureEV3/PanelC/
- SupplementaryFigures_SourceData/FigureEV3/PanelC/AVG10_TS15o_bin1_bandpass2_50nm.png
- SupplementaryFigures_SourceData/FigureEV3/PanelD/
- SupplementaryFigures_SourceData/FigureEV3/PanelD/AVG10_TS15o_bin1_bandpass2_50nm_4.png
- SupplementaryFigures_SourceData/FigureEV3/PanelE/
- SupplementaryFigures_SourceData/FigureEV3/PanelE/AVG10_TS15o_bin1_bandpass2_50nm_2.png
- SupplementaryFigures_SourceData/FigureEV3/PanelF/
- SupplementaryFigures_SourceData/FigureEV3/PanelF/AVG10_TS15o_bin1_bandpass2_50nm_3.png
- SupplementaryFigures_SourceData/FigureEV3/PanelG/
- SupplementaryFigures_SourceData/FigureEV3/PanelG/AVG10_TS2o_bin3_bandpass1_100nm_2.png
- SupplementaryFigures_SourceData/FigureEV3/PanelH/
- SupplementaryFigures_SourceData/FigureEV3/PanelH/AVG10_TS2o_bin1_bandpass2_50nm.png
- SupplementaryFigures_SourceData/FigureEV3/PanelI/
- SupplementaryFigures_SourceData/FigureEV3/PanelI/AVG10_TS2o_bin1_bandpass2_50nm_2.png
