# Supplementary material for: The Ebola virus VP40 matrix layer undergoes endosomal disassembly essential for membrane fusion
Source: EMBO J. 2023 Apr 21;42(11):e113578. doi: 10.15252/embj.2023113578 (PMC10233383; doi:10.15252/embj.2023113578)
Supplement: Supplementary file 8 — Source Data for Figure 1 [file EMBJ-42-e113578-s009.zip]

Archive with 15 entries (7 files):
- Figure1/
- Figure1/PanelB/
- Figure1/PanelB/MAX10_TS_02_bin3_bandpass1_2.tif
- Figure1/PanelD/
- Figure1/PanelD/MAX10_TS_02_bin1__bandpass1.tif
- Figure1/PanelF/
- Figure1/PanelF/vp40-3_AVG20_bandpass1_50nm.png
- Figure1/PanelH/
- Figure1/PanelH/AVG10_TS03_bin3_bandpass1_100nm_2.png
- Figure1/PanelI/
- Figure1/PanelI/vp40-3_AVG20_bandpass1_50nm.png
- Figure1/PanelJ/
- Figure1/PanelJ/AVG10_TS_01_bandpass3_20nm_2.png
- Figure1/PanelK/
- Figure1/PanelK/VP40 matrix profile.xlsx
