# Supplementary material for: The Ebola virus VP40 matrix layer undergoes endosomal disassembly essential for membrane fusion
Source: EMBO J. 2023 Apr 21;42(11):e113578. doi: 10.15252/embj.2023113578 (PMC10233383; doi:10.15252/embj.2023113578)
Supplement: Supplementary file 8 — Source Data for Figure 1 [file EMBJ-42-e113578-s009.zip › Figure1/PanelK/VP40 matrix profile.xlsx]

## Sheet: Sheet1
distance (nm)	internalized	external EBOV
0	51.2	-69.828
0.2671	31.55	-85.995
0.5342	27.9	-73.622
0.8013	4.5	-64.562
1.0684	-8	-46.95
1.3355	15.65	-33.514
1.6026	16.4	-13.992
1.8697	13.15	15.973
2.1368	24.5	42.54
2.4039	23.3	57.131
2.671	37.1	66.2
2.9381	51.55	73.719
3.2052	42.6	67.398
3.4723	60.95	41.781
3.7394	76.1	17.722
4.0065	55.05	-4.558
4.2736	30.25	-44.192
4.5407	34.65	-72.331
4.8078	65.4	-79.204
5.0749	77.1	-62.887
5.342	73.05	-49.536
5.6091	55.75	-44.138
5.8762	13.55	-39.942
6.1433	2.9	-42.585
6.4104	17.65	-18.288
6.6775	34.05	9.797
6.9446	43.3	11.665
7.2117	42.75	25.162
7.4788	9.05	41.588
7.7459	9.25	37.073
8.013	68.8	19.087
8.2801	99.5	3.825
8.5472	91.6	-7.621
8.8143	77.6	-28.48
9.0814	57.4	-64.265
9.3485	55.6	-83.238
9.6156	69.45	-80.675
9.8827	51.3	-81.968
10.1498	32.25	-69.987
10.4169	25.3	-67.925
10.684	4.1	-73.239
10.9511	-13.7	-46.349
11.2182	-38.65	-14.27
11.4853	-75.85	6.46
11.7524	-80.1	28.407
12.0195	-66.15	63.248
12.2866	-72.85	83.164
12.5537	-59.9	80.935
12.8208	-50.95	64.203
13.0879	-22.9	63.321
13.355	16.4	56.671
13.6221	26.75	46.058
13.8892	5.45	23.19
14.1563	-10.7	-1.231
14.4234	-35.5	-13.872
14.6905	-48.15	-15.027
14.9576	-58.75	-27.87
15.2247	-47.1	-28.139
15.4918	-40.95	-30.242
15.7589	-26.45	-45.826
16.026	-37.05	-42.57
16.2931	-62.5	-41.855
16.5602	-22.45	-43.198
16.8273	24.2	-30.604
17.0944	25.2	-11.364
17.3615	23.95	-0.025
17.6286	28.05	6.465
17.8957	34.8	13.307
18.1628	44.55	5.772
