# Supplementary material for: The Ebola virus VP40 matrix layer undergoes endosomal disassembly essential for membrane fusion
Source: EMBO J. 2023 Apr 21;42(11):e113578. doi: 10.15252/embj.2023113578 (PMC10233383; doi:10.15252/embj.2023113578)
Supplement: Supplementary file 9 — Source Data for Figure 2 [file EMBJ-42-e113578-s008.zip]

Archive with 24 entries (13 files):
- Figure2/
- Figure2/PanelA/
- Figure2/PanelA/AVG10_M11_TS02_bin1_bandpass3_50m_cross.png
- Figure2/PanelB/
- Figure2/PanelB/AVG20_M11_TS01_bin1_bandpass3_50nm.png
- Figure2/PanelC/
- Figure2/PanelC/AVG10_M11_TS02_bin1_bandpass3_50m.png
- Figure2/PanelD/
- Figure2/PanelD/AVG10_M11-2_TS02_bin1_bandpass3_20nm.png
- Figure2/PanelG/
- Figure2/PanelG/AVG10_M4_TS02_bin1_bandpass3_100nm.png
- Figure2/PanelH/
- Figure2/PanelH/AVG20_M4_TS02_bin1_bandpass1_50nm.png
- Figure2/PanelI/
- Figure2/PanelI/AVG10_M4_TS02_bin1_bandpass3_top_50nm.png
- Figure2/PanelJ/
- Figure2/PanelJ/AVG10_M4_TS02_bin1_bandpass3_zoom_20nm.png
- Figure2/PanelK/
- Figure2/PanelK/MAX10_TS_04o_bin1_bandpass1_50nm_top.png
- Figure2/PanelK/MAX10_TS_04o_bin1_bandpass1_50nm_top.tif
- Figure2/PanelK/MAX10_TS_06_bin1_bandpass1_100nm.png
- Figure2/PanelK/MAX10_TS_06_bin1_bandpass1_100nm.tif
- Figure2/PanelL/
- Figure2/PanelL/VP40 matrix profile_pH.xlsx
