# Supplementary material for: The Ebola virus VP40 matrix layer undergoes endosomal disassembly essential for membrane fusion
Source: EMBO J. 2023 Apr 21;42(11):e113578. doi: 10.15252/embj.2023113578 (PMC10233383; doi:10.15252/embj.2023113578)
Supplement: Supplementary file 9 — Source Data for Figure 2 [file EMBJ-42-e113578-s008.zip › Figure2/PanelL/VP40 matrix profile_pH.xlsx]

## Sheet: Sheet1
Distance_(nm)	neutral pH	low pH
0	-28.555	24.4537
0.2671	-59.325	22.0405
0.5342	-71.003	21.1013
0.8013	-57.827	21.6903
1.0684	-44.069	21.6836
1.3355	-42.457	25.27
1.6026	-29.634	24.8352
1.8697	-3.964	21.2605
2.1368	3.534	19.7941
2.4039	-11.157	20.659
2.671	-14.315	29.6077
2.9381	6.791	34.1796
3.2052	22.174	32.5174
3.4723	35.906	31.0978
3.7394	65.811	32.7078
4.0065	77.412	32.3885
4.2736	50.306	29.0912
4.5407	15.326	25.6392
4.8078	3.531	24.209
5.0749	2.708	20.7938
5.342	-10.523	18.3141
5.6091	-23.131	20.5693
5.8762	-29.639	18.7897
6.1433	-45.449	16.4741
6.4104	-64.364	16.6336
6.6775	-72.657	20.2246
6.9446	-67.393	22.5869
7.2117	-54.039	21.2137
7.4788	-37.349	25.4603
7.7459	-24.915	29.0327
8.013	-21.267	29.533
8.2801	-21.083	25.022
8.5472	-7.807	18.7835
8.8143	23.615	18.8682
9.0814	47.711	23.3416
9.3485	42.087	26.7501
9.6156	19.925	23.851
9.8827	7.907	19.5945
10.1498	-4.245	16.7734
10.4169	-30.371	18.375
10.684	-48.544	23.9607
10.9511	-53.84	26.1727
11.2182	-61.825	25.5965
11.4853	-69.619	24.2294
11.7524	-66.396	23.2706
12.0195	-60.025	22.7923
12.2866	-57.258	19.9038
12.5537	-59.503	17.5776
12.8208	-64.128	14.3189
13.0879	-60.338	13.2149
13.355	-47.12	9.6082
13.6221	-38.289	5.6087
13.8892	-27.801	12.7426
14.1563	3.001	19.3362
14.4234	40.468	20.799
14.6905	63.458	22.0172
14.9576	79.191	22.2406
15.2247	82.978	21.4591
15.4918	64.079	21.9121
15.7589	43.531	24.7087
16.026	20.268	25.1047
16.2931	-8.633	20.4102
16.5602	-28.018	18.0407
16.8273	-33.489	19.1483
17.0944	-35.694	20.5684
17.3615	-49.402	20.286
17.6286	-73.431	21.4238
17.8957	-81.952	23.1813
18.1628	-67.803	17.7273
18.4299	-55.849	13.3949
18.697	-46.255	11.549
18.9641	-33.124	15.6337
19.2312	-28.468	16.2171
19.4983	-22.138	14.3283
19.7654	-9.665	12.6708
20.0325	-2.67	12.3634
20.2996	6.765	17.2778
20.5667	16.64	22.1311
20.8338	17.534	22.217
21.1009	2.447	18.8466
21.368	-34.023	16.9546
21.6351	-69.275	15.9666
21.9022	-79.394	13.2619
22.1693	-80.047	12.9723
22.4364	-84.622	12.9397
22.7035	-89.724	10.2017
22.9706	-96.876	11.0385
23.2377	-96.723	16.8256
23.5048	-80.178	20.1131
23.7719	-56.734	21.757
24.039	-32.351	19.7619
24.3061	-4.26	15.0795
24.5732	25.477	14.7506
24.8403	46.64	18.6997
25.1074	46.792	18.5979
25.3745	23.395	17.9813
25.6416	7.831	15.4792
25.9087	14.937	14.8351
26.1758	17.735	20.6864
26.4429	19.995	23.8429
26.71	24.415	27.5079
26.9771	10.731	30.5297
27.2442	-6.674	33.7885
27.5113	-14.015	35.2265
27.7784	-26.574	36.5703
28.0455	-48.864	34.0539
28.3126	-67.332	31.7892
28.5797	-73.756	33.0402
28.8468	-72.017	33.1311
29.1139	-74.112	28.852
29.381	-76.241	23.5109
29.6481	-68.627	22.4319
29.9152	-51.003	23.4188
30.1823	-42.727	26.1183
30.4494	-47.486	28.7995
30.7165	-34.128	30.9589
30.9836	-5.98	30.2542
31.2507	20.126	27.2353
31.5178	45.893	22.4629
31.7849	59.184	21.1857
32.052	53.087	19.2411
32.3191	44.707	16.7172
32.5862	44.364	18.8479
32.8533	49.255	22.0708
33.1204	53.396	22.1238
33.3875	42.301	20.0427
33.6546	17.852	16.5274
33.9217	1.29	11.8479
34.1888	-4.799	6.7652
34.4559	-17.469	2.8826
34.723	-36.577	5.6836
34.9901	-44.891	10.9425
35.2572	-40.551	12.6183
35.5243	-33.185	16.3567
