# Supplementary material for: The Ebola virus VP40 matrix layer undergoes endosomal disassembly essential for membrane fusion
Source: EMBO J. 2023 Apr 21;42(11):e113578. doi: 10.15252/embj.2023113578 (PMC10233383; doi:10.15252/embj.2023113578)
Supplement: Supplementary file 10 — Source Data for Figure 3 [file EMBJ-42-e113578-s011.zip]

Archive with 3 entries (2 files):
- Figure3/
- Figure3/Fig. 3E.zip
- Figure3/Fig3E.xlsx
