# Supplementary material for: The Ebola virus VP40 matrix layer undergoes endosomal disassembly essential for membrane fusion
Source: EMBO J. 2023 Apr 21;42(11):e113578. doi: 10.15252/embj.2023113578 (PMC10233383; doi:10.15252/embj.2023113578)
Supplement: Supplementary file 10 — Source Data for Figure 3 [file EMBJ-42-e113578-s011.zip › Figure3/Fig3E.xlsx]

## Sheet: Fig. 3E
pH 7.4					pH 4.5
d (nm)	E (kT)	Error			d (nm)	E (kT)	Error
2.22632	0	0			2.03025	0	0
2.25035	-0.873013	0.000789456			2.05529	-2.34614	0.000221037
2.27439	-2.0921	0.00610445			2.08034	-3.75216	0.00187887
2.29842	-3.01989	0.00111287			2.10538	-4.80734	0.0063936
2.32246	-3.85237	0.000841949			2.13043	-5.77043	0.0388365
2.34649	-4.4608	0.0125161			2.15547	-6.69175	0.0132159
2.37052	-5.02768	0.0167294			2.18051	-7.57498	0.0337933
2.39456	-5.52105	0.0174297			2.20556	-8.40873	0.0750475
2.41859	-5.96744	0.0242435			2.2306	-9.15154	0.109553
2.44263	-6.38399	0.0224695			2.25564	-9.77393	0.0902743
2.46666	-6.74369	0.0400303			2.28069	-10.2951	0.0928746
2.4907	-7.21058	0.105091			2.30573	-10.7471	0.0913959
2.51473	-7.79922	0.103806			2.33078	-11.1313	0.08789
2.53876	-8.25863	0.122858			2.35582	-11.4486	0.0911065
2.5628	-8.65682	0.115281			2.38086	-11.8682	0.10339
2.58683	-8.94787	0.106172			2.40591	-12.3106	0.113392
2.61087	-9.15534	0.106262			2.43095	-12.5842	0.109768
2.6349	-9.34136	0.123102			2.456	-12.7848	0.108569
2.65894	-9.62603	0.136364			2.48104	-13.0462	0.127901
2.68297	-10.2497	0.261473			2.50608	-13.2345	0.146428
2.707	-10.9747	0.289197			2.53113	-13.3001	0.137916
2.73104	-11.5018	0.266147			2.55617	-13.321	0.126225
2.75507	-12.0902	0.24786			2.58121	-13.4341	0.179272
2.77911	-12.6446	0.280578			2.60626	-13.589	0.216342
2.80314	-12.9397	0.310733			2.6313	-13.7789	0.195244
2.82717	-12.99	0.304285			2.65635	-13.9306	0.16214
2.85121	-13.0012	0.305744			2.68139	-14.2125	0.164953
2.87524	-13.2446	0.413883			2.70643	-14.5573	0.169195
2.89928	-13.7779	0.450272			2.73148	-14.8436	0.173758
2.92331	-14.2687	0.423081			2.75652	-14.8961	0.236758
2.94735	-14.6019	0.426436			2.78157	-14.7136	0.286506
2.97138	-14.7623	0.437026			2.80661	-14.3374	0.29458
2.99541	-14.7275	0.44271			2.83165	-13.9555	0.362561
3.01945	-14.4871	0.444637			2.8567	-13.842	0.444843
3.04348	-14.2719	0.491739			2.88174	-13.7692	0.467462
3.06752	-14.1933	0.552172			2.90678	-13.7204	0.45486
3.09155	-14.1047	0.545019			2.93183	-13.5321	0.448871
3.11559	-13.8858	0.539177			2.95687	-13.4211	0.442575
3.13962	-13.683	0.509742			2.98192	-13.4073	0.447513
3.16365	-13.631	0.535628			3.00696	-13.2874	0.45079
3.18769	-13.6411	0.539885			3.032	-12.9891	0.443851
3.21172	-13.5099	0.528009			3.05705	-12.8908	0.478547
3.23576	-13.2583	0.526879			3.08209	-12.9999	0.501814
3.25979	-12.918	0.529934			3.10713	-12.9014	0.493889
3.28383	-12.4325	0.531155			3.13218	-12.6942	0.484281
3.30786	-11.8159	0.540948			3.15722	-12.5531	0.462381
3.33189	-11.2712	0.591044			3.18227	-12.4998	0.463185
3.35593	-10.9699	0.624127			3.20731	-12.4098	0.466674
3.37996	-10.7557	0.611687			3.23235	-12.2573	0.463479
3.404	-10.4627	0.609595			3.2574	-12.2129	0.477926
3.42803	-10.1114	0.600499			3.28244	-12.3056	0.507311
3.45207	-9.96355	0.607202			3.30748	-12.3762	0.497478
3.4761	-9.91679	0.629209			3.33253	-12.2545	0.499962
3.50014	-9.76487	0.640279			3.35757	-12.0268	0.502076
3.52417	-9.49459	0.620684			3.38262	-11.8514	0.507953
3.5482	-9.31856	0.614166			3.40766	-11.5748	0.512428
3.57224	-9.25669	0.633008			3.4327	-11.2315	0.545256
3.59627	-9.07509	0.634288			3.45775	-11.0834	0.607967
3.62031	-8.7733	0.626608			3.48279	-11.0933	0.615459
3.64434	-8.48001	0.615833			3.50784	-11.0532	0.608929
3.66838	-8.49688	0.629303			3.53288	-10.8976	0.602956
3.69241	-8.53807	0.64026			3.55792	-10.9097	0.587451
3.71644	-8.4653	0.637303			3.58297	-11.1507	0.610403
3.74048	-8.36916	0.607949			3.60801	-11.3825	0.613044
3.76451	-8.43734	0.599934			3.63306	-11.4458	0.601198
3.78855	-8.50664	0.606756			3.6581	-11.4344	0.583641
3.81258	-8.39559	0.610137			3.68314	-11.4472	0.58526
3.83662	-8.20049	0.594557			3.70819	-11.4283	0.58522
3.86065	-8.10903	0.619192			3.73323	-11.302	0.583208
3.88468	-8.18822	0.651134			3.75827	-11.2897	0.62085
3.90872	-8.20042	0.652199			3.78332	-11.4469	0.637265
3.93275	-8.12655	0.629279			3.80836	-11.4864	0.6342
3.95679	-8.09195	0.609873			3.83341	-11.394	0.627711
3.98082	-8.15025	0.622606			3.85845	-11.2636	0.603865
4.00486	-8.09663	0.637068			3.88349	-11.2939	0.618244
4.02889	-7.92087	0.615135			3.90854	-11.2427	0.631938
4.05292	-7.7651	0.599965			3.93358	-11.0726	0.609276
4.07696	-7.86253	0.627489			3.95863	-11.0374	0.612423
4.10099	-7.96998	0.632041			3.98367	-11.155	0.618478
4.12503	-7.94027	0.623439			4.00871	-11.0945	0.613348
4.14906	-7.8466	0.614409			4.03376	-10.8531	0.610985
4.1731	-7.89613	0.616926			4.0588	-10.7117	0.609711
4.19713	-7.94047	0.621672			4.08384	-10.6575	0.612264
4.22116	-7.85168	0.619726			4.10889	-10.4569	0.617702
4.2452	-7.71619	0.615008			4.13393	-10.2312	0.609993
4.26923	-7.7672	0.630787			4.15898	-10.2079	0.639611
4.29327	-7.82028	0.637557			4.18402	-10.2506	0.655884
4.3173	-7.75192	0.631709			4.20906	-10.1871	0.654796
4.34134	-7.60991	0.619381			4.23411	-10.0409	0.638307
4.36537	-7.63005	0.627524			4.25915	-9.98742	0.61673
4.3894	-7.60166	0.639954			4.2842	-10.0739	0.63987
4.41344	-7.47132	0.632269			4.30924	-10.099	0.639331
4.43747	-7.32383	0.614368			4.33428	-9.94563	0.622402
4.46151	-7.24949	0.606259			4.35933	-9.91007	0.619125
4.48554	-7.19507	0.608545			4.38437	-9.96159	0.622505
4.50958	-7.03851	0.61388			4.40941	-9.8958	0.626938
4.53361	-6.84555	0.610129			4.43446	-9.79047	0.619761
4.55764	-6.72719	0.625955			4.4595	-9.83154	0.623868
4.58168	-6.694	0.646984			4.48454	-10.0068	0.631363
4.60571	-6.57677	0.648004			4.50959	-10.0292	0.63076
4.62975	-6.32306	0.625413			4.53463	-9.89584	0.621656
4.65378	-6.23444	0.594281			4.55968	-9.83361	0.640155
4.67782	-6.16264	0.597093			4.58472	-9.84583	0.676716
4.70185	-5.99758	0.593467			4.60977	-9.78139	0.681192
4.72588	-5.71452	0.588636			4.63481	-9.62398	0.645035
4.74992	-5.50646	0.60847			4.65985	-9.5763	0.629826
4.77395	-5.43061	0.625632			4.6849	-9.66107	0.646533
4.79799	-5.27963	0.630388			4.70994	-9.67554	0.649699
4.82202	-5.05329	0.614427			4.73498	-9.53985	0.631594
4.84606	-4.85663	0.605107			4.76003	-9.43359	0.613603
4.87009	-4.86395	0.629388			4.78507	-9.42504	0.618439
4.89412	-4.90893	0.63232			4.81011	-9.32049	0.618169
4.91816	-4.80073	0.633001			4.83516	-9.15411	0.612124
4.94219	-4.64162	0.610196			4.8602	-9.08149	0.627276
4.96623	-4.63886	0.621417			4.88525	-9.05432	0.652059
4.99026	-4.74405	0.652192			4.91029	-8.93706	0.643084
5.0143	-4.66306	0.641709			4.93533	-8.7617	0.626251
5.03833	-4.51292	0.613892			4.96038	-8.80313	0.645805
5.06236	-4.54299	0.629062			4.98542	-8.91989	0.659958
5.0864	-4.66565	0.647327			5.01047	-8.92554	0.660724
5.11043	-4.64245	0.643439			5.03551	-8.77388	0.645699
5.13447	-4.44913	0.632617			5.06055	-8.6776	0.637826
5.1585	-4.46924	0.620483			5.0856	-8.82585	0.652357
5.18254	-4.62101	0.626799			5.11064	-8.88544	0.64817
5.20657	-4.62408	0.628089			5.13568	-8.77697	0.637003
5.2306	-4.48011	0.622379			5.16073	-8.77724	0.625457
5.25464	-4.38285	0.600021			5.18577	-8.87729	0.642947
5.27867	-4.51339	0.61734			5.21082	-8.84154	0.648812
5.30271	-4.62217	0.625841			5.23586	-8.67182	0.626668
5.32674	-4.52706	0.615519			5.2609	-8.68336	0.629929
5.35078	-4.36937	0.602139			5.28595	-8.84207	0.65718
5.37481	-4.32203	0.602456			5.31099	-8.86649	0.645662
5.39884	-4.25679	0.605348			5.33604	-8.71382	0.628
5.42288	-4.04087	0.60544			5.36108	-8.61851	0.607764
5.44691	-3.85281	0.624413			5.38612	-8.59342	0.616581
5.47095	-3.96671	0.666159			5.41117	-8.45876	0.619048
5.49498	-4.14805	0.656808			5.43621	-8.22503	0.6143
5.51902	-4.09772	0.654705			5.46126	-8.17939	0.6522
5.54305	-3.96212	0.631168			5.4863	-8.36273	0.662898
5.56708	-3.96823	0.641016			5.51134	-8.34542	0.65684
5.59112	-4.04451	0.666068			5.53639	-8.17605	0.648752
5.61515	-3.98995	0.66206			5.56143	-8.13231	0.633302
5.63919	-3.84135	0.641513			5.58647	-8.24785	0.643816
5.66322	-3.85017	0.65279			5.61152	-8.26603	0.643774
5.68726	-3.97293	0.675031			5.63656	-8.11366	0.632891
5.71129	-3.92724	0.676809			5.6616	-8.1344	0.650818
5.73532	-3.75862	0.649459			5.68665	-8.2945	0.669507
5.75936	-3.74537	0.646706			5.71169	-8.26396	0.672234
5.78339	-3.88081	0.669669			5.73674	-8.10697	0.649171
5.80743	-3.90017	0.666159			5.76178	-8.10861	0.656414
5.83146	-3.73539	0.65401			5.78683	-8.22972	0.679968
5.8555	-3.6354	0.638654			5.81187	-8.22172	0.680741
5.87953	-3.72134	0.671432			5.83691	-8.10018	0.664876
5.90357	-3.81161	0.687741			5.86196	-8.07588	0.622908
5.9276	-3.73204	0.667737			5.887	-8.19183	0.637125
5.95163	-3.66035	0.641005			5.91204	-8.18372	0.636692
5.97567	-3.76388	0.663945			5.93709	-8.01963	0.62366
5.9997	-3.83668	0.672536			5.96213	-8.01926	0.651187
6.02374	-3.76309	0.66295			5.98717	-8.15116	0.672521
6.04777	-3.63842	0.635032			6.01222	-8.12736	0.666278
6.07181	-3.76473	0.636644			6.03726	-7.96133	0.656578
6.09584	-3.86452	0.639565			6.06231	-7.94089	0.640214
6.11987	-3.83654	0.633746			6.08735	-8.06864	0.65092
6.14391	-3.72232	0.628838			6.11239	-8.0563	0.656998
6.16794	-3.74365	0.623167			6.13744	-7.88704	0.637044
6.19198	-3.83641	0.619465			6.16248	-7.88849	0.64585
6.21601	-3.78385	0.621732			6.18753	-8.01364	0.663637
6.24005	-3.60792	0.625552			6.21257	-7.96587	0.660197
6.26408	-3.64167	0.647091			6.23761	-7.83374	0.638479
6.28811	-3.79066	0.671147			6.26266	-7.83198	0.641182
6.31215	-3.80416	0.674718			6.2877	-7.99277	0.662555
6.33618	-3.72552	0.654368			6.31274	-7.98278	0.666887
6.36022	-3.69585	0.630888			6.33779	-7.87306	0.642672
6.38425	-3.7811	0.641881			6.36283	-7.885	0.629961
6.40829	-3.81097	0.644407			6.38788	-8.00112	0.64369
6.43232	-3.69943	0.637033			6.41292	-8.01289	0.64324
6.45635	-3.62256	0.635602			6.43796	-7.88067	0.632294
6.48039	-3.72299	0.65241			6.46301	-7.85039	0.637227
6.50442	-3.75861	0.654431			6.48805	-7.92371	0.656563
6.52846	-3.6294	0.642098			6.5131	-7.90702	0.650563
6.55249	-3.55714	0.639343			6.53814	-7.78174	0.630771
6.57653	-3.66393	0.656674			6.56318	-7.78501	0.642594
6.60056	-3.69406	0.677821			6.58823	-7.92596	0.659239
6.62459	-3.61166	0.660519			6.61327	-7.94896	0.655184
6.64863	-3.49025	0.636075			6.63832	-7.82635	0.64019
6.67266	-3.58256	0.659051			6.66336	-7.8474	0.636003
6.6967	-3.67512	0.669551			6.6884	-7.94065	0.637897
6.72073	-3.62508	0.663547			6.71345	-7.86233	0.640098
6.74477	-3.51931	0.637567			6.73849	-7.69611	0.629544
6.7688	-3.60726	0.629826			6.76353	-7.65977	0.646763
6.79283	-3.75392	0.632524			6.78858	-7.75249	0.672117
6.81687	-3.7303	0.633285			6.81362	-7.73379	0.66515
6.8409	-3.58932	0.624013			6.83866	-7.61726	0.639829
6.86494	-3.59195	0.657078			6.86371	-7.63457	0.63746
6.88897	-3.75331	0.676792			6.88875	-7.75876	0.650044
6.91301	-3.81537	0.665791			6.9138	-7.78214	0.648223
6.93704	-3.66138	0.660317			6.93884	-7.63059	0.644257
6.96107	-3.41873	0.659077			6.96388	-7.34875	0.642856
6.98511	-3.01824	0.658868			6.98893	-6.86132	0.642116
7.00914	-1.98425	0.658839			7.01397	-6.21463	0.642018
