# Supplementary material for: The Ebola virus VP40 matrix layer undergoes endosomal disassembly essential for membrane fusion
Source: EMBO J. 2023 Apr 21;42(11):e113578. doi: 10.15252/embj.2023113578 (PMC10233383; doi:10.15252/embj.2023113578)
Supplement: Supplementary file 11 — Source Data for Figure 4 [file EMBJ-42-e113578-s010.zip]

Archive with 31 entries (23 files):
- Figure4/
- Figure4/PanelB/
- Figure4/PanelB/20190516_Pos002_10μm.png
- Figure4/PanelB/20190516_Pos002_10μm.tif
- Figure4/PanelC/
- Figure4/PanelC/pH5/
- Figure4/PanelC/pH5/0min.png
- Figure4/PanelC/pH5/0min.tif
- Figure4/PanelC/pH5/0min_2μm.png
- Figure4/PanelC/pH5/0min_2μm.tif
- Figure4/PanelC/pH5/10min.png
- Figure4/PanelC/pH5/10min.tif
- Figure4/PanelC/pH5/1min.png
- Figure4/PanelC/pH5/1min.tif
- Figure4/PanelC/pH5/30min.tif
- Figure4/PanelC/pH5/3min.png
- Figure4/PanelC/pH5/3min.tif
- Figure4/PanelC/pH5/5min.png
- Figure4/PanelC/pH5/5min.tif
- Figure4/PanelC/pH7p4/
- Figure4/PanelC/pH7p4/0min_ph7.png
- Figure4/PanelD/
- Figure4/PanelD/Time-lapse_data.xlsx
- Figure4/PanelE/
- Figure4/PanelE/All ph Fits All Fig 4E.emf
- Figure4/PanelE/All ph Fits All Fig 4E.fig
- Figure4/PanelE/PH Vs Time Fig 4E Cells M2=0 (green).txt
- Figure4/PanelE/PH Vs Time Fig 4E Cells M2toVP40=1 (red).txt
- Figure4/PanelE/PH Vs Time Fig 4E VLPs (black).txt
- Figure4/PanelF/
- Figure4/PanelF/Membrane-permeabilities.xlsx
