# Supplementary material for: The Ebola virus VP40 matrix layer undergoes endosomal disassembly essential for membrane fusion
Source: EMBO J. 2023 Apr 21;42(11):e113578. doi: 10.15252/embj.2023113578 (PMC10233383; doi:10.15252/embj.2023113578)
Supplement: Supplementary file 11 — Source Data for Figure 4 [file EMBJ-42-e113578-s010.zip › Figure4/PanelD/Time-lapse_data.xlsx]

## Sheet: Sheet1
time in min	pH 4.5																			triton-X																			pH 7.4
-2	0.98	0.97	0.96	0.94	1	1	0.96	0.97	0.93	0.97	0.97	0.86	0.99	0.85	0.86	0.82	1	0.85	0.92	0.94	0.97	0.94	0.96	0.98	0.94	0.95	0.93	0.9	1	0.95	1	0.92	0.86	1	0.94	0.82	1	0.88	0.97	0.93	0.98	0.98	1	0.92	0.95	0.82	0.94	0.92	0.8
-1.75	0.97	1	1	0.91	0.94	0.99	0.95	0.93	0.88	1	1	0.99	0.99	0.92	0.84	0.79	0.92	0.91	1	0.69*	0.18*	0.5*	0.33*	0.35*	0.79	0.45*	0.17*	0.11*	0.16*	0.25*	0.34*	0.47*	0.92	0.65*	0.46*	0.08*	0.09*	0.14*	0.99	0.96	0.99	0.98	0.86	1	0.89	0.87	0.93	0.92	0.79
-1.5	0.98	0.99	0.92	0.87	0.96	0.95	0.98	0.92	1	0.87	0.96	1	0.88	0.92	0.94	0.9	0.91	0.86	0.5	0.85	0.38*	0.86	0.54*	0.58*	0.94	0.95	0.4*	0.34*	0.47*	0.53*	0.61*	0.52*	0.92	0.87	0.97	0.22*	0.37*	0.46*	0.97	0.96	0.98	0.86	0.9	0.96	0.8	0.86	0.98	0.94	0.9
-1.25	0.96	0.95	0.95	0.9	0.82	0.96	0.92	1	0.84	0.99	0.91	0.96	0.97	0.84	0.8	1	0.91	0.86	0.98	0.96	0.44*	0.95	0.54*	0.55*	0.9	0.92	0.44*	0.27*	0.49*	0.52*	0.54*	0.56*	0.99	0.73	0.92	0.2*	0.34*	0.54*	1	0.94	0.98	0.87	0.88	0.93	0.95	0.8	0.95	0.95	0.89
-1	0.98	0.98	0.99	0.92	0.93	0.95	0.89	0.96	0.92	0.98	0.94	0.98	0.95	1	0.87	0.8	0.96	1	0.83	0.96	0.42*	0.97	0.57*	0.61*	0.98	0.93	0.42*	0.31*	0.46*	0.51*	0.61*	0.57*	0.98	0.89	0.92	0.22*	0.35*	0.53*	0.97	0.95	0.98	0.93	0.82	0.92	0.85	0.83	0.95	1	0.84
-0.75	0.91	0.96	0.93	0.93	0.93	0.99	0.96	0.98	0.87	0.99	0.9	1	1	0.8	0.88	0.84	0.87	0.9	0.77	0.98	0.47*	1	0.82	0.71*	0.95	0.88	0.45*	0.4*	0.4*	0.49*	0.62*	0.86	0.99	0.77	0.91	0.27*	0.5*	0.5*	0.97	0.91	1	0.98	0.9	0.95	0.93	0.94	0.9	0.95	0.91
-0.5	0.93	0.99	0.89	1	0.96	0.96	0.94	0.96	0.89	0.89	0.97	0.92	0.97	0.91	1	0.9	0.96	0.68	0.93	0.99	0.48*	0.94	0.84	0.76	0.96	0.83	0.46*	0.34*	0.38*	0.45*	0.63*	0.95	1	0.87	0.98	0.26*	0.35*	0.46*	0.99	1	0.99	0.94	0.8	0.94	0.99	0.84	0.87	0.98	0.81
-0.25	1	1	0.94	0.87	0.94	0.96	1	0.97	0.93	0.99	0.98	0.96	0.92	0.88	0.81	0.94	0.87	0.66	0.92	0.97	0.45*	0.93	0.81	0.82	1	0.97	0.45*	0.35*	0.41*	0.41*	0.56*	0.98	0.93	0.88	0.98	0.24*	0.44*	0.4*	0.97	1	0.92	0.93	0.83	0.99	0.84	0.9	0.89	0.97	0.87
0	0.91	0.93	0.97	0.9	0.88	1	0.98	0.88	0.92	0.99	1	0.94	0.92	0.74	0.84	0.87	1	0.88	0.85	1	0.43*	0.95	0.8	0.84	0.97	1	0.42*	0.35*	0.45*	0.45*	0.57*	0.96	0.97	0.85	0.91	0.13*	0.33*	0.39*	0.98	0.97	0.95	0.96	0.89	0.92	0.9	0.84	0.96	0.92	0.93
0.25	0.76	0.85	0.76	0.79	0.76	0.8	0.82	0.73	0.8	0.34	0.83	0.84	0.85	0.77	0.84	0.79	0.79	0.77	0.22	0	0	0	0	0.01	0	0	0	0	0	0	0	0	0	0	0	0	0	0	0.97	0.98	0.98	0.92	0.86	0.94	0.84	0.86	0.94	0.93	0.94
0.5	0.54	0.51	0.39	0.47	0.41	0.62	0.59	0.35	0.57	0.01	0.58	0.51	0.01	0.43	0.55	0.52	0.61	0.45	0.03	0	0	0	0.01	0	0	0	0	0	0	0	0	0	0.01	0	0	0	0.01	0	0.97	0.97	0.95	0.97	0.82	0.96	0.96	0.85	0.9	0.92	0.79
0.75	0.49	0.45	0.35	0.42	0.38	0.52	0.43	0.25	0.37	0.02	0.49	0.41	0.01	0.43	0.52	0.46	0.48	0.27	0	0	0	0	0	0	0	0	0	0	0	0	0	0	0	0	0	0	0	0	0.98	0.96	0.97	0.99	0.93	0.94	0.97	0.82	0.9	0.91	0.87
1	0.47	0.38	0.33	0.34	0.39	0.47	0.41	0.19	0.36	0.01	0.49	0.36	0	0.4	0.35	0.33	0.43	0.21	0.02	0	0	0	0	0.01	0.01	0	0	0	0	0	0	0	0	0	0	0	0.01	0	0.99	0.98	0.98	0.88	0.85	0.93	0.97	0.87	0.94	0.93	0.83
1.25	0.44	0.36	0.35	0.31	0.35	0.43	0.35	0.18	0.31	0.02	0.45	0.4	0	0.42	0.27	0.44	0.43	0.14	0.03	0	0	0	0.01	0	0	0	0	0	0	0	0	0	0	0	0	0.01	0	0	0.99	0.99	0.96	0.87	0.91	0.95	0.97	0.85	1	0.92	0.82
1.5	0.39	0.32	0.34	0.29	0.31	0.42	0.31	0.17	0.35	0	0.47	0.37	0.01	0.4	0	0.34	0.39	0.1	0.02	0	0	0	0	0	0	0	0	0	0	0	0	0	0	0	0	0	0	0	0.98	0.96	0.95	0.91	0.87	0.96	0.9	0.87	0.86	0.94	0.95
1.75	0.39	0.26	0.37	0.29	0.32	0.36	0.31	0.12	0.28	0	0.43	0.37	0	0.35	0.02	0.36	0.39	0.1	0	0	0	0	0	0.01	0	0	0	0	0	0	0	0	0	0	0	0.03	0.01	0	0.96	0.96	0.95	0.88	0.83	0.96	0.92	0.88	0.88	0.95	0.9
2	0.37	0.26	0.33	0.25	0.27	0.35	0.27	0.13	0.36	0.01	0.45	0.36	0.01	0.35	0.01	0.24	0.32	0.07	0.01	0	0	0	0	0	0	0	0	0	0.01	0	0	0	0	0	0	0	0.01	0	0.99	0.93	0.95	0.87	0.76	0.96	0.91	0.86	0.88	0.9	0.89
2.25	0.35	0.24	0.29	0.23	0.28	0.38	0.23	0.11	0.37	0	0.42	0.34	0.01	0.33	0	0.27	0.36	0.02	0.02	0	0	0	0	0.01	0.01	0	0	0	0	0	0	0	0	0	0	0	0.01	0	0.97	0.94	0.96	0.92	0.88	0.94	0.93	0.86	0.9	0.93	1
2.5	0.01	0.21	0.29	0.25	0.26	0.32	0.24	0.11	0.35	0.01	0.42	0.28	0	0.32	0.02	0.22	0.39	0.11	0.04	0	0	0	0	0.01	0	0	0	0	0	0	0	0	0	0	0	0	0	0	1	1	0.97	0.91	0.86	0.93	0.9	0.87	0.93	0.91	0.86
2.75	0	0.18	0.25	0.19	0.21	0.33	0.23	0.11	0.27	0.01	0.39	0.27	0.01	0.35	0.01	0.26	0.35	0.06	0.02	0	0	0	0	0	0	0	0	0	0	0	0	0	0	0	0	0.01	0.01	0	0.99	0.98	0.97	0.9	0.86	0.94	0.92	0.85	0.86	0.97	0.95
3	0	0.17	0.21	0.2	0.22	0.29	0.19	0.07	0.27	0.01	0.39	0.32	0.01	0.3	0.02	0.37	0.28	0.03	0.04	0	0	0	0	0	0	0	0	0	0	0	0	0	0	0.01	0	0	0	0	0.97	0.97	0.96	0.96	0.95	0.89	0.89	0.83	0.88	0.89	0.83
3.25	0	0.16	0.26	0.13	0.18	0.29	0.18	0.08	0.31	0.01	0.38	0.27	0	0.31	0.02	0.23	0.28	0	0.03	0	0	0	0	0	0	0	0	0	0	0	0	0	0	0	0	0	0	0	0.96	0.97	0.95	0.92	0.88	0.92	0.91	0.84	0.93	0.94	0.87
3.5	0	0.16	0.27	0.17	0.23	0.3	0.17	0.08	0.32	0.01	0.37	0.28	0	0.31	0.03	0.26	0.28	0.03	0.02	0	0	0	0.01	0	0	0	0	0	0	0	0	0	0	0.01	0	0	0	0	0.96	0.92	0.93	0.86	0.91	0.97	0.88	0.81	0.86	0.94	0.85
3.75	0	0.13	0.2	0.16	0.17	0.29	0.14	0.09	0.25	0.01	0.35	0.28	0.01	0.34	0.01	0.32	0.34	0.05	0.02	0	0	0	0	0	0	0	0	0	0	0	0	0	0	0	0	0	0.01	0	0.93	0.92	0.95	0.89	0.81	0.93	0.92	0.84	0.96	0.98	0.91
4	0	0.13	0.2	0.15	0.16	0.27	0.14	0.08	0.37	0	0.35	0.23	0	0.36	0.02	0.18	0.31	0.03	0.05	0	0	0	0	0	0	0	0	0	0	0	0	0	0	0	0	0	0.01	0	0.94	0.93	0.92	0.9	0.9	0.95	0.8	0.81	0.94	0.93	0.87
4.25	0	0.12	0.22	0.17	0.15	0.27	0.11	0.06	0.23	0	0.35	0.25	0	0.32	0.03	0.27	0.27	0.07	0	0	0	0	0.01	0	0	0	0	0	0	0	0	0	0	0	0	0	0	0	0.95	0.92	0.87	0.91	0.95	0.93	0.81	0.87	0.94	0.92	0.83
4.5	0	0.12	0.25	0.13	0.19	0.28	0.11	0.07	0.26	0.02	0.35	0.24	0	0.31	0.01	0.24	0.26	0	0.02	0	0	0	0	0	0	0	0	0	0	0	0	0	0	0	0	0	0	0	0.95	0.89	0.94	0.85	0.92	0.91	0.83	0.93	0.87	0.87	0.86
4.75	0	0.1	0.17	0.14	0.16	0.27	0.12	0.03	0.3	0	0.32	0.19	0	0.3	0.05	0.3	0.24	0.03	0	0	0	0	0	0	0	0	0	0	0	0	0	0	0	0	0	0.01	0	0	0.91	0.9	0.93	0.93	0.92	0.94	0.89	0.89	0.9	0.94	0.8
5	0	0.1	0.17	0.11	0.14	0.28	0.1	0.03	0.31	0.01	0.29	0.23	0	0.22	0.04	0.22	0.26	0	0.03	0	0	0	0	0.01	0	0	0	0	0	0	0	0	0	0	0	0	0	0	0.94	0.93	0.92	0.93	0.87	0.9	0.86	0.78	0.93	0.93	0.86
5.25	0.01	0.08	0.13	0.12	0.11	0.26	0.1	0.04	0.26	0.01	0.33	0.25	0.01	0.29	0.02	0.23	0.24	0.01	0.02	0	0	0	0	0.01	0	0	0	0	0	0	0	0	0	0	0	0	0	0	0.93	0.89	0.94	0.82	0.8	0.94	0.89	0.84	0.94	0.92	0.82
5.5	0	0.1	0.09	0.12	0.12	0.24	0.09	0.05	0.35	0.01	0.3	0.19	0	0.32	0.01	0.21	0.26	0	0.05	0	0	0	0	0	0.01	0	0	0	0	0	0	0	0	0.01	0	0	0	0	0.96	0.93	0.97	0.81	0.9	0.91	0.87	0.86	0.87	0.87	0.8
5.75	0	0.08	0.14	0.1	0.12	0.23	0.08	0.05	0.23	0.01	0.28	0.21	0.01	0.25	0	0.2	0.24	0.01	0	0	0	0	0	0	0.01	0	0	0	0	0	0	0	0	0.01	0	0.01	0	0	0.95	0.95	0.97	0.91	0.86	0.85	0.91	1	0.94	0.93	0.87
6	0.01	0.08	0.12	0.1	0.14	0.21	0.07	0.05	0.25	0	0.33	0.24	0	0.26	0.05	0.18	0.24	0.02	0.02	0	0	0	0	0	0	0	0	0	0	0	0	0	0	0	0	0	0	0	0.94	0.94	0.91	0.89	0.8	0.9	0.83	0.8	0.85	0.91	0.91
6.25	0	0.08	0.1	0.11	0.11	0.21	0.07	0.02	0.27	0.01	0.31	0.2	0.01	0.29	0	0.26	0.26	0.02	0.03	0	0	0	0	0.01	0	0	0	0	0	0	0	0	0	0	0	0	0.01	0	0.97	0.92	0.93	0.93	0.81	0.91	0.87	0.82	0.94	0.88	0.83
6.5	0.01	0.09	0.12	0.1	0.11	0.23	0.06	0.02	0.28	0	0.29	0.19	0	0.24	0.02	0.14	0.23	0.02	0	0	0	0	0	0	0	0	0	0	0	0	0	0	0	0	0	0	0	0	0.96	0.95	0.91	0.93	0.84	0.93	0.89	0.85	0.88	0.84	0.83
6.75	0	0.06	0.12	0.09	0.05	0.2	0.07	0.03	0.24	0.01	0.28	0.21	0	0.27	0.01	0.18	0.24	0	0.02	0	0	0	0	0	0	0	0	0	0	0	0	0	0	0.01	0	0	0	0	0.93	0.91	0.91	1	0.79	0.86	0.89	0.89	0.82	0.87	0.71
7	0.01	0.07	0.14	0.07	0.07	0.17	0.04	0.03	0.25	0	0.28	0.16	0	0.24	0.04	0.24	0.23	0.04	0	0	0	0	0	0	0	0	0	0	0	0	0	0	0	0	0	0	0.01	0	0.93	0.91	0.93	0.95	0.91	0.9	0.89	0.88	0.85	0.99	0.8
7.25	0	0.06	0.09	0.08	0.07	0.19	0.04	0.03	0.23	0.01	0.31	0.16	0	0.21	0.03	0.16	0.19	0.03	0.02	0	0	0	0	0.01	0.01	0	0	0	0	0	0	0	0	0	0	0	0	0	0.93	0.89	0.94	0.89	0.98	0.88	0.87	0.86	0.89	0.86	0.86
7.5	0	0.07	0.09	0.08	0.1	0.17	0.05	0.03	0.18	0.01	0.28	0.16	0.01	0.24	0.01	0.13	0.2	0.01	0.02	0	0	0	0	0	0	0	0	0	0	0	0	0	0	0	0	0.01	0	0	0.94	0.91	0.89	0.86	0.9	0.89	0.94	0.83	0.92	0.85	0.86
7.75	0	0.05	0.11	0.1	0.07	0.18	0.04	0.03	0.28	0.01	0.25	0.14	0.01	0.22	0.02	0.18	0.18	0.05	0.01	0	0	0	0	0	0	0	0	0	0	0	0	0	0	0	0	0	0	0	0.92	0.91	0.92	0.87	0.92	0.88	0.83	0.82	0.9	0.85	0.85
8	0	0.08	0.08	0.08	0.04	0.16	0.04	0.02	0.19	0.01	0.28	0.16	0.01	0.24	0.03	0.2	0.16	0.04	0	0	0	0	0	0	0	0	0	0	0	0	0	0	0	0	0	0	0	0	0.93	0.9	0.92	1	0.95	0.87	0.89	0.85	0.99	0.85	0.8
8.25	0	0.07	0.12	0.11	0.06	0.14	0.04	0.04	0.24	0	0.28	0.12	0	0.23	0.03	0.15	0.17	0.02	0.01	0	0	0	0	0	0.01	0	0	0	0	0	0	0	0	0.01	0	0	0	0	0.92	0.91	0.9	0.91	0.98	0.92	0.82	0.92	0.88	0.81	0.86
8.5	0.01	0.06	0.09	0.06	0.04	0.12	0.03	0.03	0.19	0.01	0.27	0.15	0	0.26	0.02	0.13	0.15	0.03	0.02	0	0	0	0	0	0	0	0	0	0	0	0	0	0	0	0	0.01	0.01	0	0.93	0.92	0.93	0.9	0.92	0.9	1	0.82	0.92	0.92	0.79
8.75	0	0.06	0.07	0.08	0.07	0.1	0.03	0.03	0.24	0.01	0.23	0.13	0	0.22	0.01	0.11	0.15	0.02	0	0	0	0	0	0	0	0	0	0	0	0	0	0	0	0.01	0	0	0	0	0.91	0.87	0.91	0.89	0.79	0.89	0.82	0.8	0.87	0.89	0.79
9	0.01	0.06	0.09	0.06	0.03	0.11	0.03	0.02	0.24	0.01	0.25	0.15	0	0.21	0	0.18	0.14	0.03	0.01	0	0	0	0	0	0	0	0	0	0	0	0	0	0	0	0	0	0	0	0.93	0.89	0.88	0.83	0.77	0.88	0.92	0.85	0.87	0.86	0.85
9.25	0	0.06	0.12	0.07	0.07	0.1	0.03	0.02	0.19	0	0.22	0.14	0.01	0.25	0	0.17	0.12	0.02	0.03	0	0	0	0	0	0	0.01	0	0	0	0	0	0	0	0	0	0.01	0.01	0	0.91	0.9	0.88	0.93	0.89	0.9	0.84	0.8	0.87	0.93	0.85
9.5	0	0.05	0.13	0.06	0.02	0.11	0.03	0.02	0.19	0	0.22	0.13	0	0.18	0.02	0.16	0.11	0.01	0	0	0	0	0	0	0	0	0	0	0	0	0	0	0	0.01	0	0.01	0	0	0.92	0.91	0.87	0.85	0.79	0.88	0.97	0.77	0.89	0.86	0.81
9.75	0.01	0.04	0.06	0.06	0.07	0.1	0.03	0.04	0.22	0	0.21	0.1	0.01	0.19	0.01	0.08	0.12	0	0.04	0	0	0	0	0	0	0	0	0	0	0	0	0	0.01	0.01	0	0.01	0	0	0.91	0.89	0.93	0.88	0.91	0.89	0.83	0.84	0.85	0.88	0.8
10	0.01	0.04	0.09	0.06	0.04	0.09	0.02	0.02	0.2	0	0.19	0.15	0	0.18	0.02	0.14	0.1	0.03	0.03	0	0	0	0	0	0	0	0	0	0	0	0	0	0	0.01	0	0	0	0	0.94	0.91	0.91	0.89	0.86	0.87	0.87	0.78	0.89	0.85	0.76
10.25	0	0.04	0.1	0.04	0.04	0.09	0.03	0.02	0.21	0	0.19	0.11	0.01	0.19	0.01	0.11	0.1	0.06	0.02	0	0	0	0	0.01	0	0	0	0	0	0	0	0	0	0	0	0	0.01	0	0.93	0.9	0.92	0.87	0.8	0.93	0.84	0.81	0.91	0.87	0.77
10.5	0	0.04	0.08	0.06	0.05	0.1	0.02	0.02	0.18	0	0.18	0.11	0.01	0.15	0	0.04	0.1	0.01	0.01	0	0	0	0	0	0.01	0	0	0	0	0	0	0	0	0	0	0	0	0	0.92	0.91	0.89	0.85	0.9	0.91	0.83	0.86	0.88	0.87	0.86
10.75	0.01	0.03	0.1	0.05	0.05	0.09	0.02	0.03	0.22	0.01	0.15	0.13	0	0.21	0.02	0.11	0.09	0.03	0.01	0	0	0	0	0	0	0	0	0	0	0	0	0	0	0	0	0	0.01	0	0.91	0.9	0.94	0.88	0.88	0.85	0.84	0.89	0.85	0.87	0.78
11	0	0.03	0.1	0.03	0.04	0.08	0.02	0.02	0.2	0.01	0.14	0.09	0	0.21	0.02	0.07	0.08	0.02	0.02	0	0	0	0	0	0.01	0	0	0	0	0	0	0	0	0	0	0	0	0.01	0.9	0.88	0.93	0.86	0.87	0.86	0.82	0.78	0.92	0.9	0.72
11.25	0	0.03	0.11	0.06	0.02	0.08	0.02	0.02	0.2	0	0.15	0.09	0	0.19	0.01	0.07	0.09	0.02	0.06	0	0	0	0	0	0	0	0	0	0	0	0	0	0	0	0	0	0	0	0.89	0.87	0.93	0.86	0.82	0.88	0.86	0.82	0.88	0.9	0.75
11.5	0	0.04	0.1	0.05	0.05	0.07	0.02	0.02	0.16	0	0.14	0.1	0	0.2	0.02	0.05	0.11	0.03	0	0	0	0	0	0.01	0.01	0	0	0	0	0	0	0	0	0	0	0	0.01	0	0.9	0.87	0.92	0.8	0.83	0.89	0.83	0.85	0.88	0.84	0.73
11.75	0	0.04	0.08	0.05	0.03	0.05	0.02	0.04	0.24	0.01	0.14	0.09	0	0.25	0.02	0.07	0.1	0.02	0	0	0	0	0	0.01	0	0	0	0	0	0	0	0	0	0	0	0	0	0	0.9	0.87	0.93	0.88	0.96	0.89	0.82	0.78	0.89	0.92	0.76
12	0	0.03	0.06	0.04	0.05	0.05	0.02	0.02	0.15	0.01	0.13	0.1	0	0.22	0.01	0.01	0.1	0.03	0.04	0	0	0	0	0.01	0	0	0	0	0	0	0	0	0	0	0	0	0	0	0.9	0.91	0.93	0.87	0.8	0.87	0.8	0.79	0.78	0.9	0.78
12.25	0	0.03	0.07	0.04	0.02	0	0.02	0.01	0.11	0.01	0.13	0.12	0.01	0.21	0.01	0.06	0.1	0	0.01	0	0	0	0	0.01	0	0	0	0	0	0	0	0	0	0	0	0	0.01	0.01	0.89	0.93	0.89	0.81	0.87	0.86	0.85	0.8	0.93	0.85	0.8
12.5	0	0.03	0.07	0.04	0.06	0.01	0.02	0.03	0.16	0.01	0.13	0.07	0	0.21	0.01	0.08	0.09	0.02	0.04	0	0	0	0	0	0	0	0	0	0	0	0	0	0	0	0	0	0.01	0	0.9	0.88	0.89	0.94	0.84	0.86	0.84	0.75	0.95	0.9	0.79
12.75	0	0.03	0.07	0.03	0.03	0.01	0.02	0.02	0.15	0.01	0.07	0.09	0.01	0.2	0	0.03	0.09	0.03	0	0	0	0	0	0	0	0	0	0	0	0	0	0	0	0.01	0	0	0	0	0.88	0.84	0.92	0.81	0.91	0.87	0.75	0.76	0.87	0.88	0.74
13	0	0.03	0.08	0.03	0.04	0	0.01	0.01	0.17	0	0.07	0.08	0	0.23	0.05	0.07	0.09	0.02	0.01	0	0	0	0	0	0	0	0	0	0	0	0	0	0	0	0	0	0	0.01	0.86	0.85	0.91	0.9	0.93	0.9	0.76	0.79	0.89	0.87	0.76
13.25	0	0.03	0.06	0.04	0.03	0	0.02	0.02	0.18	0.01	0.08	0.07	0.01	0.16	0.03	0.03	0.08	0	0.02	0	0	0	0	0.01	0	0	0	0	0	0	0	0	0	0	0	0.01	0	0	0.89	0.86	0.9	0.86	0.93	0.88	0.81	0.85	0.88	0.85	0.71
13.5	0.01	0.03	0.09	0.03	0.04	0	0.02	0.02	0.11	0.02	0.08	0.06	0	0.14	0	0	0.06	0	0.01	0	0	0	0	0	0	0	0	0	0	0	0	0	0	0	0	0	0	0	0.89	0.89	0.91	0.91	0.87	0.94	0.79	0.84	0.93	0.79	0.72
13.75	0	0.03	0.09	0.05	0.05	0.01	0.02	0.03	0.13	0.01	0.05	0.07	0.01	0.19	0	0.02	0.08	0.03	0	0	0	0	0	0	0	0	0	0	0	0	0	0	0	0	0	0	0.01	0	0.88	0.87	0.9	0.89	0.88	0.91	0.86	0.77	0.84	0.84	0.76
14	0	0.03	0.08	0.03	0.03	0	0.01	0.02	0.12	0	0	0.09	0.01	0.23	0.04	0.02	0.08	0.05	0.02	0	0	0	0	0	0	0	0	0	0	0	0	0	0	0	0	0	0	0	0.89	0.87	0.9	0.83	0.85	0.81	0.71	0.8	0.93	0.87	0.82
14.25	0	0.03	0.06	0.04	0.04	0	0.01	0.01	0.1	0	0	0.03	0.01	0.18	0.02	0.03	0.09	0.05	0.05	0	0	0	0	0	0	0.01	0	0	0	0	0	0	0	0.01	0	0.01	0.01	0	0.9	0.86	0.9	0.9	0.8	0.87	0.8	0.8	0.94	0.86	0.74
14.5	0.01	0.02	0.07	0.04	0.04	0	0.01	0.01	0.06	0.01	0	0.01	0	0.18	0.03	0.03	0.08	0.01	0	0	0	0	0	0	0	0	0	0	0	0	0.01	0	0	0	0	0	0.01	0	0.9	0.85	0.9	0.89	0.91	0.87	0.75	0.79	0.92	0.83	0.77
14.75	0.01	0.03	0.09	0.04	0.03	0	0.02	0.01	0.09	0.01	0	0.02	0.02	0.15	0.01	0.01	0.08	0.05	0	0	0	0	0	0.01	0	0	0	0	0	0	0	0	0	0	0	0	0	0	0.88	0.9	0.88	0.8	0.95	0.9	0.85	0.72	0.93	0.82	0.7
15	0	0.02	0.07	0.03	0.04	0.01	0.01	0.02	0.07	0.01	0	0.02	0	0.15	0.01	0.01	0.08	0.02	0.02	0	0	0	0.01	0	0	0	0	0	0	0	0	0	0	0	0	0	0.01	0	0.9	0.9	0.85	0.87	0.84	0.86	0.85	0.8	0.92	0.84	0.81
15.25	0	0.03	0.07	0.04	0.03	0	0.01	0.01	0.1	0.01	0	0.04	0	0.17	0	0.04	0.08	0	0	0	0	0	0.01	0.01	0	0	0	0	0.01	0	0	0	0	0	0	0	0.01	0	0.88	0.87	0.9	0.85	0.94	0.88	0.77	0.84	0.93	0.89	0.73
15.5	0.01	0.03	0.08	0.04	0.03	0.01	0.02	0.01	0.08	0.01	0	0.03	0.01	0.17	0.01	0.01	0.07	0.02	0	0	0	0	0	0.01	0	0	0	0	0	0	0	0	0	0	0	0.01	0.01	0.01	0.88	0.85	0.86	0.87	0.77	0.86	0.77	0.75	0.85	0.81	0.74
15.75	0	0.02	0.06	0.04	0.02	0	0.01	0.02	0.09	0.01	0	0.02	0.01	0.17	0.02	0.04	0.08	0.01	0.02	0	0	0	0	0.01	0	0	0	0	0	0	0	0	0	0	0	0	0	0	0.89	0.86	0.89	0.81	0.82	0.9	0.83	0.8	0.94	0.87	0.79
16	0	0.03	0.06	0.03	0.03	0	0.01	0.01	0.06	0.01	0	0.01	0	0.14	0.03	0	0.06	0.02	0	0	0	0	0	0.01	0	0	0	0	0	0	0	0	0	0	0	0.01	0.01	0	0.91	0.89	0.88	0.85	0.94	0.88	0.82	0.84	0.89	0.79	0.74
16.25	0	0.03	0.05	0.04	0.02	0	0.01	0.01	0.06	0.01	0	0.02	0.01	0.15	0.03	0	0.06	0.03	0	0	0	0.01	0	0	0.01	0	0	0	0	0	0.01	0	0	0	0	0	0	0	0.9	0.89	0.92	0.88	0.75	0.83	0.9	0.83	0.93	0.83	0.81
16.5	0.01	0.03	0.05	0.03	0.02	0	0.01	0.02	0.12	0.01	0	0.01	0.01	0.18	0.03	0.01	0.06	0	0.03	0	0	0	0.01	0.01	0.01	0	0	0	0	0	0	0	0	0.01	0	0	0.01	0	0.88	0.85	0.89	0.87	0.87	0.86	0.83	0.89	0.84	0.89	0.75
16.75	0	0.03	0.02	0.02	0.03	0.01	0.01	0.01	0.1	0	0	0.03	0.01	0.19	0.01	0.03	0.07	0	0.07	0	0.01	0	0.01	0.01	0	0	0.01	0	0	0.01	0	0	0	0	0	0	0.01	0	0.88	0.89	0.89	0.89	0.9	0.91	0.84	0.73	0.85	0.82	0.74
17	0	0.02	0.07	0.03	0.03	0.01	0.02	0.02	0.09	0	0	0.01	0.01	0.16	0.01	0	0.06	0.05	0.02	0	0	0	0.01	0.02	0	0.01	0	0	0	0	0	0	0	0	0	0	0.01	0	0.89	0.86	0.88	0.88	1	0.89	0.81	0.83	0.91	0.82	0.78
17.25	0	0.02	0.03	0.03	0.05	0	0.02	0.02	0.06	0	0.01	0.01	0	0.14	0.01	0	0.05	0	0.02	0	0	0	0	0.01	0.01	0	0	0	0	0	0	0	0	0	0	0	0.02	0	0.89	0.85	0.92	0.87	0.92	0.83	0.82	0.76	0.84	0.87	0.68
17.5	0	0.02	0.05	0.03	0.03	0	0.01	0.02	0.07	0	0	0.02	0.01	0.18	0.04	0	0.05	0.02	0.04	0	0.01	0	0	0.01	0.01	0	0	0	0	0	0	0	0	0.02	0.01	0	0	0	0.88	0.86	0.92	0.85	0.91	0.9	0.87	0.8	0.86	0.84	0.72
17.75	0	0.03	0.05	0.03	0.02	0	0.01	0.02	0.07	0.01	0	0.02	0	0.18	0.02	0.01	0.04	0.06	0	0.01	0	0.01	0.01	0.02	0	0.01	0	0	0	0	0	0	0	0	0	0.01	0	0	0.9	0.87	0.88	0.92	0.82	0.84	0.86	0.79	0.87	0.82	0.81
18	0.01	0.02	0.05	0.02	0.02	0	0.02	0.01	0.05	0	0	0	0.01	0.13	0.01	0.01	0.04	0.01	0	0.01	0	0.01	0.01	0.01	0	0	0	0.01	0	0	0	0	0	0.01	0	0	0.01	0	0.88	0.84	0.88	0.84	0.9	0.87	0.84	0.85	0.81	0.84	0.77
18.25	0	0.02	0.04	0.02	0	0	0.01	0.01	0.11	0.01	0	0.02	0.01	0.15	0.03	0.01	0.06	0.01	0.01	0.01	0	0	0.01	0.01	0	0.01	0	0	0	0	0	0	0	0	0	0.01	0	0	0.9	0.85	0.89	0.9	0.93	0.87	0.86	0.81	0.82	0.87	0.79
18.5	0	0.02	0.04	0.03	0.01	0	0.01	0.03	0.09	0	0	0.02	0	0.16	0.01	0	0.05	0.01	0	0.01	0	0.01	0.01	0	0.02	0	0	0	0	0	0	0	0	0	0	0	0.01	0	0.89	0.88	0.91	0.84	0.89	0.89	0.89	0.8	0.84	0.8	0.78
18.75	0	0.03	0.05	0.03	0.01	0	0.01	0.01	0.05	0.01	0	0.01	0	0.17	0	0.02	0.04	0.01	0	0.01	0.01	0.01	0	0.01	0.01	0	0	0	0	0.01	0.01	0	0	0.01	0.01	0	0.01	0.01	0.88	0.89	0.89	0.92	0.85	0.85	0.87	0.76	0.84	0.8	0.71
19	0	0.03	0.05	0.03	0.01	0	0.01	0.01	0.08	0.01	0	0.01	0	0.13	0	0	0.05	0.06	0.02	0.01	0	0	0.01	0.03	0	0	0	0	0	0	0.01	0	0	0	0	0	0.01	0.01	0.87	0.86	0.9	0.8	0.88	0.87	0.96	0.79	0.86	0.84	0.74
19.25	0	0.01	0.03	0.03	0.01	0	0.01	0.02	0.09	0	0	0.01	0.01	0.16	0.01	0	0.04	0.01	0.02	0.01	0.01	0.01	0.01	0.01	0.01	0.01	0	0	0	0	0.01	0	0	0	0	0.01	0	0	0.89	0.86	0.92	0.89	0.75	0.84	0.83	0.81	0.86	0.84	0.73
19.5	0	0.02	0.05	0.03	0.02	0	0.01	0.02	0.04	0	0	0.02	0.01	0.14	0.03	0	0.04	0.02	0	0.01	0	0.01	0	0.01	0.01	0	0	0	0	0	0	0	0	0	0	0	0	0.01	0.88	0.87	0.89	0.91	0.88	0.85	0.91	0.75	0.8	0.83	0.79
19.75	0.01	0.02	0.06	0.03	0.01	0	0	0.01	0.06	0.01	0.01	0.02	0.01	0.17	0.01	0.02	0.06	0.02	0.02	0.01	0	0	0	0.01	0.01	0.01	0	0	0	0	0	0	0	0.01	0	0.01	0.01	0.01	0.87	0.88	0.88	0.8	0.8	0.86	0.85	0.76	0.83	0.84	0.71
20	0	0.02	0.05	0.02	0.01	0	0	0.01	0.04	0	0	0.01	0	0.16	0.03	0	0.06	0	0.02	0.01	0	0.01	0	0.03	0.01	0.01	0	0	0	0	0	0	0	0	0	0	0.02	0	0.88	0.83	0.88	0.91	0.96	0.86	0.96	0.8	0.9	0.82	0.78
20.25	0	0.02	0.05	0.02	0.01	0	0.01	0.01	0.05	0	0.01	0.02	0.01	0.11	0	0.01	0.05	0	0.04	0.01	0.01	0	0.01	0.01	0.01	0.01	0	0	0	0	0	0	0	0	0.01	0	0	0.01	0.87	0.87	0.9	0.86	0.86	0.83	0.8	0.77	0.93	0.78	0.82
20.5	0.01	0.02	0.04	0.02	0.03	0	0.01	0.01	0.06	0	0	0	0	0.14	0.03	0	0.04	0.03	0.04	0.01	0.01	0.01	0.01	0.02	0.01	0.01	0	0	0	0	0.01	0	0	0.02	0.01	0.01	0.01	0.01	0.86	0.86	0.9	0.85	0.87	0.84	0.82	0.79	0.82	0.77	0.74
20.75	0	0.01	0.04	0.02	0.01	0.01	0.01	0.02	0.06	0.01	0	0.01	0	0.21	0.02	0.05	0.03	0	0	0.01	0.01	0	0	0.01	0	0	0	0	0	0	0.01	0	0.01	0	0	0.01	0.01	0.01	0.86	0.85	0.9	0.85	0.85	0.86	0.88	0.77	0.89	0.78	0.72
21	0	0.02	0.04	0.03	0.02	0.01	0.01	0.01	0.1	0.01	0	0	0.01	0.18	0.02	0.01	0.04	0.02	0.02	0.01	0	0	0.01	0.02	0.01	0	0	0.01	0	0	0	0	0	0	0	0	0	0	0.86	0.86	0.88	0.84	0.92	0.88	0.76	0.76	0.83	0.84	0.73
21.25	0.01	0.02	0.04	0.03	0.02	0	0	0.01	0.07	0.01	0	0.02	0.01	0.17	0.01	0.02	0.03	0.01	0	0.01	0	0	0.01	0.02	0.01	0.01	0	0.01	0	0	0	0	0	0	0	0	0.01	0	0.84	0.84	0.88	0.85	0.82	0.79	0.77	0.8	0.83	0.8	0.77
21.5	0	0.02	0.04	0.02	0.01	0	0.01	0.01	0.07	0.01	0	0.01	0.01	0.16	0.02	0.02	0.04	0.06	0	0.01	0	0	0	0.02	0	0	0.01	0	0	0	0.01	0	0	0	0	0.01	0	0	0.89	0.88	0.88	0.89	0.82	0.81	0.78	0.82	0.84	0.82	0.7
21.75	0	0.01	0.04	0.02	0.01	0	0.01	0.02	0.09	0.01	0	0.01	0	0.18	0.01	0	0.03	0	0.03	0.01	0	0.01	0	0.02	0.01	0.01	0.01	0	0	0	0	0	0	0	0	0	0.01	0	0.85	0.83	0.87	0.91	0.95	0.85	0.71	0.79	0.82	0.82	0.77
22	0	0.02	0.05	0.03	0.02	0	0.01	0.02	0.12	0.01	0	0.01	0.01	0.16	0	0.02	0.04	0.02	0	0.01	0	0	0.01	0.02	0.01	0	0	0.01	0.01	0	0	0	0	0	0	0	0.01	0.01	0.85	0.87	0.88	0.84	0.91	0.86	0.9	0.77	0.84	0.84	0.77
22.25	0	0.02	0.03	0.03	0	0	0	0.01	0.07	0	0	0.01	0.01	0.14	0.03	0.01	0.04	0.03	0	0.01	0	0.01	0.01	0.02	0	0	0	0	0.01	0	0.01	0	0	0	0	0.01	0.01	0.01	0.85	0.86	0.89	0.86	0.82	0.83	0.97	0.7	0.85	0.81	0.68
22.5	0	0.02	0.02	0.02	0	0	0.01	0.02	0.04	0	0	0.02	0.01	0.16	0	0.01	0.04	0	0	0.01	0	0	0	0.01	0.01	0	0	0	0	0	0.01	0	0	0	0	0	0.01	0.01	0.85	0.84	0.9	0.94	0.87	0.83	0.83	0.77	0.88	0.79	0.68
22.75	0	0.02	0.04	0.02	0	0.01	0.01	0.02	0.07	0.01	0	0	0	0.13	0.04	0	0.04	0.03	0	0.01	0	0.01	0	0.01	0.01	0.01	0	0	0	0	0	0	0	0	0.01	0	0.02	0	0.88	0.86	0.9	0.95	0.87	0.86	0.79	0.85	0.84	0.83	0.68
23	0	0.02	0.05	0.02	0.03	0	0.01	0.01	0.06	0.01	0	0.01	0.01	0.14	0	0	0.04	0.01	0	0.01	0.01	0.01	0	0.01	0	0.01	0	0.01	0.01	0	0.01	0	0	0	0.01	0	0.02	0.01	0.83	0.84	0.9	0.91	0.85	0.83	0.8	0.77	0.83	0.78	0.67
23.25	0	0.02	0.05	0.02	0.01	0	0.01	0	0.07	0	0	0.01	0	0.12	0.01	0	0.03	0.03	0.03	0.01	0	0	0	0.02	0.01	0	0	0.01	0.01	0	0	0	0	0	0	0.01	0.01	0.01	0.83	0.81	0.91	0.92	0.93	0.84	0.77	0.73	0.8	0.8	0.69
23.5	0	0.01	0.01	0.03	0.01	0	0.01	0.02	0.06	0.01	0.01	0.01	0.01	0.11	0.01	0.02	0.03	0.05	0.01	0.01	0	0.01	0.01	0.02	0.01	0.01	0	0	0	0	0.01	0	0	0	0	0	0.01	0	0.84	0.83	0.89	0.86	0.95	0.85	0.86	0.82	0.86	0.83	0.71
23.75	0.01	0.02	0.05	0.01	0.01	0	0	0.02	0.04	0	0	0.01	0	0.15	0	0.01	0.03	0.02	0	0.01	0.01	0	0.01	0	0	0	0	0.01	0	0	0.01	0	0	0	0	0.01	0.01	0.01	0.84	0.83	0.87	0.85	0.92	0.86	0.87	0.76	0.82	0.85	0.76
24	0	0.02	0.02	0.02	0.01	0	0.01	0.01	0.05	0	0	0.01	0.01	0.13	0.01	0	0.03	0.01	0.02	0.01	0	0	0	0.02	0.01	0	0	0	0	0	0	0	0	0.01	0	0.01	0	0.01	0.84	0.82	0.84	0.93	0.88	0.86	0.82	0.74	0.78	0.81	0.66
24.25	0	0.01	0.01	0.01	0.02	0	0	0	0.02	0.01	0	0	0	0.15	0.02	0.03	0.03	0	0.02	0.01	0	0	0	0.01	0.01	0	0	0.01	0	0	0	0	0	0.02	0	0	0.02	0.01	0.85	0.8	0.89	0.86	0.87	0.8	0.75	0.83	0.89	0.78	0.7
24.5	0.01	0.01	0.04	0.02	0.01	0	0.01	0.01	0.05	0	0	0.01	0	0.18	0	0.01	0.03	0.07	0.01	0.01	0	0	0	0.01	0.01	0	0	0	0	0	0.01	0.01	0	0.01	0	0.01	0	0.01	0.85	0.85	0.89	0.82	0.86	0.77	0.88	0.76	0.86	0.82	0.75
24.75	0	0.01	0.01	0.01	0	0	0	0.01	0.03	0.01	0.01	0	0.01	0.14	0.03	0.01	0.03	0	0	0.01	0	0.01	0	0.01	0.02	0	0	0	0	0	0.01	0	0	0.01	0	0.01	0	0.01	0.84	0.87	0.88	0.8	0.96	0.81	0.92	0.79	0.87	0.82	0.69
25	0.01	0.02	0.02	0.02	0.01	0	0.01	0	0.06	0.02	0	0.01	0	0.1	0.02	0.01	0.03	0.01	0.02	0	0	0.01	0.01	0.02	0.01	0.01	0	0	0	0	0	0	0	0	0	0	0	0.01	0.86	0.81	0.87	0.9	0.88	0.81	0.85	0.78	0.81	0.8	0.79
25.25	0	0.01	0.03	0.02	0.02	0.01	0	0	0.06	0.01	0	0.01	0	0.11	0.01	0.01	0.02	0.06	0.03	0	0.01	0	0.01	0.01	0	0	0	0	0.01	0	0	0	0	0	0	0.01	0.01	0	0.85	0.84	0.89	0.85	0.82	0.82	0.82	0.79	0.82	0.82	0.72
25.5	0	0.02	0.04	0.02	0	0	0.01	0.01	0.04	0.02	0	0.02	0.01	0.19	0.01	0.01	0.04	0	0	0.01	0	0.01	0.01	0.01	0.01	0	0.01	0	0.01	0	0.01	0	0	0	0	0	0	0.01	0.84	0.84	0.85	0.91	0.82	0.84	0.82	0.77	0.86	0.77	0.76
25.75	0	0.01	0.04	0.02	0	0	0	0	0.03	0	0.01	0	0	0.14	0.01	0	0.03	0.02	0.03	0	0.01	0.01	0	0.01	0.01	0	0	0	0	0	0	0	0	0.01	0	0	0.01	0	0.86	0.82	0.9	0.89	0.78	0.8	0.83	0.76	0.83	0.78	0.74
26	0	0.02	0.03	0.02	0	0.01	0	0	0.03	0.01	0	0	0.01	0.1	0.01	0	0.03	0.01	0.03	0.01	0	0.01	0	0.01	0.01	0	0	0	0	0	0	0	0	0	0.01	0.01	0	0.01	0.86	0.85	0.86	0.76	0.82	0.79	0.81	0.78	0.78	0.81	0.77
26.25	0	0.01	0.02	0.02	0.01	0.01	0.01	0	0.04	0	0	0.01	0.01	0.14	0.02	0	0.03	0.04	0	0.01	0.01	0	0.01	0.02	0	0	0	0	0	0	0.01	0	0	0	0	0	0.01	0	0.85	0.83	0.88	0.8	0.89	0.85	0.83	0.8	0.83	0.78	0.75
26.5	0.01	0.01	0.02	0.02	0.01	0	0	0.01	0.03	0.01	0	0	0.01	0.12	0	0	0.03	0.01	0	0	0.01	0	0	0.02	0.01	0	0.01	0	0.01	0	0	0	0	0	0.01	0	0.01	0.01	0.84	0.82	0.86	0.91	0.87	0.81	0.8	0.8	0.83	0.8	0.75
26.75	0	0.02	0.04	0.02	0.02	0	0.01	0.01	0.05	0.01	0	0.01	0.01	0.1	0.02	0	0.03	0.03	0	0.01	0.01	0	0	0.02	0	0	0	0	0	0	0.01	0	0	0.02	0	0	0.01	0.01	0.84	0.84	0.88	0.86	0.76	0.84	0.76	0.75	0.75	0.76	0.76
27	0.01	0.01	0.01	0.02	0.01	0.01	0.01	0.01	0.03	0.01	0	0	0	0.1	0.01	0.02	0.03	0.01	0.01	0.01	0	0	0.01	0.01	0.01	0	0	0.01	0	0	0	0	0	0	0	0.01	0.01	0	0.85	0.83	0.92	0.87	0.89	0.8	0.79	0.81	0.82	0.82	0.71
27.25	0	0.02	0.03	0.02	0.01	0.01	0.01	0	0.03	0.01	0.01	0.01	0.01	0.12	0.01	0.01	0.03	0	0	0	0	0.01	0	0.02	0	0.01	0.01	0	0	0.01	0	0	0	0.01	0	0.01	0.01	0	0.84	0.85	0.88	0.86	0.88	0.8	0.8	0.74	0.81	0.81	0.64
27.5	0	0.01	0.04	0.01	0.01	0	0.01	0	0.04	0.01	0	0.01	0	0.1	0.02	0.03	0.03	0.04	0.01	0.01	0	0	0.01	0.02	0	0	0	0	0	0	0	0	0	0	0	0	0	0.01	0.84	0.85	0.88	0.92	0.92	0.8	0.81	0.82	0.84	0.79	0.66
27.75	0	0.01	0.03	0.01	0.02	0.01	0.01	0	0.03	0	0	0.01	0	0.14	0.05	0.01	0.02	0.01	0	0.01	0.01	0.01	0	0	0.01	0	0	0.01	0	0	0	0	0	0.01	0	0	0.01	0.01	0.84	0.81	0.89	0.84	0.93	0.78	0.85	0.76	0.77	0.77	0.66
28	0.01	0.01	0.03	0.01	0.01	0	0	0.01	0.05	0	0	0.01	0.01	0.14	0	0	0.04	0.04	0.02	0.01	0	0.01	0.01	0.01	0	0	0	0	0	0	0	0	0	0.02	0	0	0.01	0.01	0.85	0.85	0.85	0.84	0.8	0.82	0.79	0.81	0.8	0.82	0.75
28.25	0.01	0.01	0.04	0.01	0.03	0.01	0.01	0	0.04	0	0	0.01	0	0.12	0.03	0	0.03	0.02	0.04	0.01	0	0.01	0.01	0.01	0.01	0	0	0	0	0	0	0.01	0.01	0	0.01	0	0.01	0.01	0.83	0.82	0.88	0.85	0.9	0.78	0.78	0.83	0.8	0.8	0.69
28.5	0.01	0.01	0.02	0.01	0.02	0.01	0	0.01	0.05	0	0	0.01	0.01	0.17	0.01	0.02	0.03	0.02	0.04	0.01	0.01	0	0.01	0.03	0.01	0.01	0	0	0	0	0	0	0	0.02	0	0.02	0	0.01	0.84	0.81	0.88	0.88	0.85	0.78	0.85	0.72	0.75	0.73	0.7
28.75	0	0.02	0.03	0.01	0	0	0.01	0.01	0.04	0.01	0.01	0.01	0.01	0.13	0.01	0.01	0.03	0	0.03	0.01	0.01	0.01	0.01	0.01	0	0	0	0	0	0.01	0	0	0	0	0	0	0.01	0.01	0.85	0.81	0.89	0.83	0.83	0.84	0.71	0.74	0.85	0.79	0.69
29	0	0.01	0.03	0.02	0.01	0	0.01	0	0.04	0	0	0.01	0.01	0.1	0.01	0.02	0.03	0.02	0	0.01	0	0.01	0.01	0.01	0.01	0	0	0	0	0	0	0	0	0.01	0.01	0	0.02	0.01	0.85	0.85	0.87	0.93	0.86	0.77	0.79	0.79	0.84	0.8	0.72
29.25	0	0.02	0.02	0.01	0	0	0	0.01	0.01	0.01	0	0.01	0	0.12	0.02	0.02	0.03	0.03	0	0.01	0	0	0.01	0.01	0	0	0	0	0	0	0	0	0	0.01	0	0.02	0.01	0	0.82	0.81	0.89	0.84	0.9	0.77	0.78	0.74	0.85	0.8	0.67
29.5	0.01	0.02	0.04	0.01	0.01	0	0	0.01	0.02	0	0	0.01	0.01	0.17	0.02	0	0.03	0	0.02	0.01	0	0	0	0.01	0	0.01	0	0	0	0	0.01	0	0	0.01	0	0.01	0	0
29.75	0	0.01	0.01	0.01	0.03	0.01	0	0	0.02	0	0	0	0.01	0.15	0	0	0.04	0	0	0.01	0.01	0.01	0.01	0.03	0	0	0	0	0	0	0.01	0	0	0.01	0	0.02	0.01	0
30	0	0.01	0.01	0.01	0	0.01	0.01	0	0.02	0	0	0	0.01	0.1	0.03	0.01	0.04	0.02	0.03	0	0.01	0	0	0.02	0.01	0	0.01	0	0.01	0	0	0	0	0.01	0	0	0	0.01
30.25	0	0.01	0.02	0	0	0	0.01	0.01	0.01	0	0	0.01	0.01	0.12	0.02	0	0.02	0	0	0.01	0.01	0	0	0.01	0.01	0	0	0	0	0	0.01	0	0	0	0	0	0	0.01
30.5	0	0.01	0.02	0.01	0.01	0.01	0	0	0.03	0.01	0.01	0.01	0	0.14	0.01	0	0.02	0	0.03
30.75	0	0.02	0.01	0	0	0	0.01	0	0.03	0.01	0	0.01	0.01	0.12	0.04	0.02	0.03	0.02	0
31	0.01	0.01	0.01	0.01	0.03	0.02	0.02	0.01	0.01	0.01	0.02	0.01	0	0	0.07	0.03	0.01	0.03	0
31.25	0.05	0.05	0.02	0.04	0.03	0.06	0.07	0.04	0.07	0.04	0.03	0.04	0.02	0.01	0.01	0.03	0.06	0.06	0.05
31.5	0.04	0.04	0.05	0.04	0.02	0.05	0.06	0.04	0.04	0.02	0.03	0.03	0.04	0.02	0.06	0.03	0.05	0.05	0.02
31.75	0.05	0.04	0.02	0.04	0.02	0.05	0.06	0.03	0.03	0.05	0.03	0.03	0.02	0.01	0.03	0.02	0.05	0.07	0.03
32	0	0	0	0.01	0	0	0	0	0.01	0.01	0	0.01	0	0	0	0.01	0	0.03	0.04
32.25	0	0	0	0.01	0	0	0	0	0.01	0	0	0	0.01	0	0	0	0	0.03	0
[truncated: 31 more columns]
