# Supplementary material for: The Ebola virus VP40 matrix layer undergoes endosomal disassembly essential for membrane fusion
Source: EMBO J. 2023 Apr 21;42(11):e113578. doi: 10.15252/embj.2023113578 (PMC10233383; doi:10.15252/embj.2023113578)
Supplement: Supplementary file 11 — Source Data for Figure 4 [file EMBJ-42-e113578-s010.zip › Figure4/PanelE/PH Vs Time Fig 4E Cells M2=0 (green).txt]

   1.5000000e+01   7.2880548e+00
   3.0000000e+01   7.2033932e+00
   4.5000000e+01   7.1521520e+00
   6.0000000e+01   7.0727089e+00
   7.5000000e+01   6.9495028e+00
   9.0000000e+01   6.8825358e+00
   1.0500000e+02   6.8059891e+00
   1.2000000e+02   6.7201791e+00
   1.3500000e+02   6.6329231e+00
   1.5000000e+02   6.5560150e+00
   1.6500000e+02   6.5086120e+00
   1.8000000e+02   6.4382556e+00
   1.9500000e+02   6.3996427e+00
   2.1000000e+02   6.3486117e+00
   2.2500000e+02   6.3016948e+00
   2.4000000e+02   6.2869744e+00
   2.5500000e+02   6.2315272e+00
   2.7000000e+02   6.2030676e+00
   2.8500000e+02   6.1579625e+00
   3.0000000e+02   6.1424117e+00
   3.1500000e+02   6.1157638e+00
   3.3000000e+02   6.0856057e+00
   3.4500000e+02   6.0697906e+00
   3.6000000e+02   6.0355561e+00
   3.7500000e+02   6.0226473e+00
   3.9000000e+02   6.0199297e+00
