# Supplementary material for: The Ebola virus VP40 matrix layer undergoes endosomal disassembly essential for membrane fusion
Source: EMBO J. 2023 Apr 21;42(11):e113578. doi: 10.15252/embj.2023113578 (PMC10233383; doi:10.15252/embj.2023113578)
Supplement: Supplementary file 11 — Source Data for Figure 4 [file EMBJ-42-e113578-s010.zip › Figure4/PanelE/PH Vs Time Fig 4E Cells M2toVP40=1 (red).txt]

   1.5000000e+01   6.9444419e+00
   3.0000000e+01   6.5304285e+00
   4.5000000e+01   6.3279652e+00
   6.0000000e+01   6.2111073e+00
   7.5000000e+01   6.1503381e+00
   9.0000000e+01   6.0833410e+00
   1.0500000e+02   6.0192126e+00
   1.2000000e+02   6.0367639e+00
