# Supplementary material for: The Ebola virus VP40 matrix layer undergoes endosomal disassembly essential for membrane fusion
Source: EMBO J. 2023 Apr 21;42(11):e113578. doi: 10.15252/embj.2023113578 (PMC10233383; doi:10.15252/embj.2023113578)
Supplement: Supplementary file 11 — Source Data for Figure 4 [file EMBJ-42-e113578-s010.zip › Figure4/PanelE/PH Vs Time Fig 4E VLPs (black).txt]

   1.5000000e+01   7.2216024e+00
   3.0000000e+01   7.1411877e+00
   4.5000000e+01   7.0679345e+00
   6.0000000e+01   7.0331816e+00
   7.5000000e+01   6.9700177e+00
   9.0000000e+01   6.9805010e+00
   1.0500000e+02   6.9408721e+00
   1.2000000e+02   6.8622468e+00
   1.3500000e+02   6.8437202e+00
   1.5000000e+02   6.8268203e+00
   1.6500000e+02   6.7620674e+00
   1.8000000e+02   6.7336900e+00
   1.9500000e+02   6.6899038e+00
   2.1000000e+02   6.6567366e+00
   2.2500000e+02   6.6092452e+00
   2.4000000e+02   6.5988974e+00
   2.5500000e+02   6.5734119e+00
   2.7000000e+02   6.5329574e+00
   2.8500000e+02   6.5039316e+00
   3.0000000e+02   6.4801524e+00
   3.1500000e+02   6.4572790e+00
   3.3000000e+02   6.4544104e+00
   3.4500000e+02   6.4301027e+00
   3.6000000e+02   6.4128534e+00
   3.7500000e+02   6.3920937e+00
   3.9000000e+02   6.3628792e+00
   4.0500000e+02   6.3493288e+00
   4.2000000e+02   6.3368730e+00
   4.3500000e+02   6.3150188e+00
   4.5000000e+02   6.2998076e+00
   4.6500000e+02   6.2754622e+00
   4.8000000e+02   6.2649314e+00
   4.9500000e+02   6.2435678e+00
   5.1000000e+02   6.2491163e+00
   5.2500000e+02   6.2293380e+00
   5.4000000e+02   6.2180901e+00
   5.5500000e+02   6.2021617e+00
   5.7000000e+02   6.1880829e+00
   5.8500000e+02   6.1700409e+00
   6.0000000e+02   6.1516214e+00
   6.1500000e+02   6.1427136e+00
   6.3000000e+02   6.1312015e+00
   6.4500000e+02   6.1187457e+00
   6.6000000e+02   6.1090075e+00
