# Supplementary material for: The Ebola virus VP40 matrix layer undergoes endosomal disassembly essential for membrane fusion
Source: EMBO J. 2023 Apr 21;42(11):e113578. doi: 10.15252/embj.2023113578 (PMC10233383; doi:10.15252/embj.2023113578)
Supplement: Supplementary file 11 — Source Data for Figure 4 [file EMBJ-42-e113578-s010.zip › Figure4/PanelF/Membrane-permeabilities.xlsx]

## Sheet: Sheet1
	mean	SD	n
filamentous VLPs	356	18	154
spherical VLPs	213	23	66
-	190	16	44
M2 (1:0.002)	163	13	30
M2 (1:0.02	91	19	28
M2 (1:0.2)	27	3	26
