# Supplementary material for: The Ebola virus VP40 matrix layer undergoes endosomal disassembly essential for membrane fusion
Source: EMBO J. 2023 Apr 21;42(11):e113578. doi: 10.15252/embj.2023113578 (PMC10233383; doi:10.15252/embj.2023113578)
Supplement: Supplementary file 12 — Source Data for Figure 5 [file EMBJ-42-e113578-s012.zip]

Archive with 3 entries (1 files):
- Figure5/
- Figure5/PanelF/
- Figure5/PanelF/BlaM_entry-data.xlsx
