# Supplementary material for: The Ebola virus VP40 matrix layer undergoes endosomal disassembly essential for membrane fusion
Source: EMBO J. 2023 Apr 21;42(11):e113578. doi: 10.15252/embj.2023113578 (PMC10233383; doi:10.15252/embj.2023113578)
Supplement: Supplementary file 12 — Source Data for Figure 5 [file EMBJ-42-e113578-s012.zip › Figure5/PanelF/BlaM_entry-data.xlsx]

## Sheet: Sheet1
control			-			t			lp			t+lp			-			t			lp			t+lp
0.00757	0.011482	0.021867	0.637363	0.265136	0.309582	0.844933	1	0.813268	0.749695	0.390397	0.412776	1	0.755741	1	0.073016	0.015658	0.407862	0.098291	0.103758	0.100737	0.06862	0.011065	0.066339	0.188034	0.409186	0.260442
